# Supplementary material for: A machine learning approach for rapid early detection of Campylobacter spp. using absorbance spectra collected from enrichment cultures
Source: PLoS One. 2024 Sep 6;19(9):e0307572. doi: 10.1371/journal.pone.0307572 (PMC11379395; doi:10.1371/journal.pone.0307572)
Supplement: S2 File — (XLSX) [file pone.0307572.s002.xlsx]

## Sheet: General
A novel approach for Campylobacter spp. detection: spectrophotometry helps with early prediction
Kefeng Zhang, Christelle Schang, Rebekah Henry, David McCarthy
S2 File

## Sheet: all
Correlations
		PCRresults	W453	W454	W455	W456	W457	W458	W459	W460	W461	W462	W463	W464	W465	W466	W467	W468	W469	W470	W471	W472	W473	W474	W475	W476	W477	W478	W479	W480	W481	W482	W483	W484	W485	W486	W487	W488	W489	W490	W491	W492	W493	W494	W495	W496	W497	W498	W499
PCRresults	Pearson Correlation	1	.372**	.353**	.333**	.313**	.293**	.268**	.246**	.225**	.203**	.178**	.154**	.132**	.111**	.092**	.072**	.052*	0.0320073	0.0139918	-0.00367881	-0.0220073	-0.0406765	-.059*	-.078**	-.097**	-.116**	-.136**	-.156**	-.177**	-.196**	-.212**	-.229**	-.243**	-.258**	-.274**	-.286**	-.297**	-.309**	-.320**	-.328**	-.335**	-.342**	-.349**	-.355**	-.359**	-.363**	-.367**	-.369**
	Sig. (2-tailed)		5.59834e-55	2.7271e-49	1.12296e-43	2.02599e-38	1.19525e-33	2.2272e-28	5.63108e-24	2.90671e-20	1.16768e-16	3.67487e-13	3.74132e-10	9.0743e-08	6.42301e-06	0.000202759	0.00367416	0.0350774	0.195681	0.571713	0.881802	0.373697	0.100035	0.0174485	0.00167618	8.60513e-05	2.39734e-06	3.45538e-08	2.32216e-10	5.85767e-13	1.30394e-15	3.69962e-18	7.04505e-21	2.40723e-23	2.68509e-26	1.5081e-29	3.14825e-32	9.05624e-35	1.31385e-37	2.67556e-40	1.97642e-42	3.39843e-44	4.44668e-46	5.17618e-48	1.01591e-49	4.36687e-51	3.01017e-52	3.08346e-53	4.67505e-54
	N	1636	1636	1636	1636	1636	1636	1636	1636	1636	1636	1636	1636	1636	1636	1636	1636	1636	1636	1636	1636	1636	1636	1636	1636	1636	1636	1636	1636	1636	1636	1636	1636	1636	1636	1636	1636	1636	1636	1636	1636	1636	1636	1636	1636	1636	1636	1636	1636
W453	Pearson Correlation	.372**	1	.999**	.996**	.992**	.985**	.976**	.966**	.954**	.941**	.924**	.906**	.888**	.870**	.852**	.833**	.813**	.791**	.771**	.750**	.728**	.705**	.682**	.656**	.630**	.602**	.574**	.544**	.511**	.480**	.453**	.425**	.401**	.374**	.345**	.322**	.300**	.277**	.255**	.238**	.225**	.210**	.195**	.182**	.171**	.162**	.154**	.148**
	Sig. (2-tailed)	5.59834e-55		0	0	0	0	0	0	0	0	0	0	0	0	0	0	0	0	0	5.48335e-296	3.10742e-270	6.9253e-246	7.58431e-224	3.1259e-202	1.95101e-181	4.05748e-162	6.38925e-144	1.83377e-126	1.53897e-109	4.62849e-95	1.94812e-83	9.56171e-73	2.2642e-64	1.97403e-55	7.99299e-47	1.14075e-40	1.93721e-35	3.3005e-30	9.1339e-26	1.44367e-22	3.74341e-20	9.32526e-18	1.77059e-15	1.21266e-13	2.99799e-12	4.16272e-11	3.45454e-10	1.9753e-09
	N	1636	1636	1636	1636	1636	1636	1636	1636	1636	1636	1636	1636	1636	1636	1636	1636	1636	1636	1636	1636	1636	1636	1636	1636	1636	1636	1636	1636	1636	1636	1636	1636	1636	1636	1636	1636	1636	1636	1636	1636	1636	1636	1636	1636	1636	1636	1636	1636
W454	Pearson Correlation	.353**	.999**	1	.999**	.996**	.992**	.984**	.976**	.966**	.954**	.939**	.923**	.906**	.890**	.873**	.855**	.836**	.816**	.796**	.777**	.755**	.733**	.711**	.687**	.661**	.634**	.607**	.577**	.545**	.515**	.488**	.461**	.438**	.411**	.382**	.359**	.338**	.315**	.294**	.277**	.263**	.249**	.234**	.221**	.210**	.201**	.193**	.187**
	Sig. (2-tailed)	2.7271e-49	0		0	0	0	0	0	0	0	0	0	0	0	0	0	0	0	0	0	2.49814e-302	7.34018e-276	6.63208e-252	2.04804e-228	8.38236e-206	8.75513e-185	5.8199e-165	6.61244e-146	2.16191e-127	1.67583e-111	1.05459e-98	6.91108e-87	1.3675e-77	1.2838e-67	5.87355e-58	5.30756e-51	4.73013e-45	4.72341e-39	6.54844e-34	3.56712e-30	2.4833e-27	1.74957e-24	9.50383e-22	1.60711e-19	8.23315e-18	2.14592e-16	3.02676e-15	2.7382e-14
	N	1636	1636	1636	1636	1636	1636	1636	1636	1636	1636	1636	1636	1636	1636	1636	1636	1636	1636	1636	1636	1636	1636	1636	1636	1636	1636	1636	1636	1636	1636	1636	1636	1636	1636	1636	1636	1636	1636	1636	1636	1636	1636	1636	1636	1636	1636	1636	1636
W455	Pearson Correlation	.333**	.996**	.999**	1	.999**	.996**	.991**	.984**	.976**	.966**	.954**	.939**	.924**	.909**	.893**	.877**	.859**	.840**	.822**	.803**	.783**	.762**	.741**	.717**	.693**	.667**	.640**	.612**	.581**	.551**	.525**	.499**	.476**	.449**	.421**	.399**	.378**	.355**	.334**	.318**	.304**	.290**	.275**	.262**	.252**	.242**	.235**	.228**
	Sig. (2-tailed)	1.12296e-43	0	0		0	0	0	0	0	0	0	0	0	0	0	0	0	0	0	0	0	0	2.18168e-284	9.94548e-259	4.89556e-234	4.44013e-211	2.11754e-189	1.52215e-168	3.12136e-148	9.21049e-131	1.19727e-116	1.41051e-103	2.95782e-93	3.87689e-82	2.60433e-71	1.80508e-63	1.00118e-56	7.00429e-50	5.70927e-44	1.21258e-39	2.50061e-36	5.49402e-33	9.47629e-30	4.32512e-27	4.91631e-25	2.55774e-23	6.45885e-22	9.67895e-21
	N	1636	1636	1636	1636	1636	1636	1636	1636	1636	1636	1636	1636	1636	1636	1636	1636	1636	1636	1636	1636	1636	1636	1636	1636	1636	1636	1636	1636	1636	1636	1636	1636	1636	1636	1636	1636	1636	1636	1636	1636	1636	1636	1636	1636	1636	1636	1636	1636
W456	Pearson Correlation	.313**	.992**	.996**	.999**	1	.999**	.996**	.991**	.985**	.977**	.966**	.953**	.940**	.926**	.912**	.896**	.880**	.862**	.846**	.828**	.809**	.789**	.768**	.746**	.723**	.698**	.672**	.645**	.615**	.586**	.561**	.535**	.513**	.487**	.459**	.437**	.417**	.394**	.373**	.357**	.344**	.330**	.315**	.302**	.292**	.283**	.275**	.268**
	Sig. (2-tailed)	2.02599e-38	0	0	0		0	0	0	0	0	0	0	0	0	0	0	0	0	0	0	0	0	0	3.52045e-291	2.9044e-264	3.05009e-239	1.30067e-215	7.44055e-193	1.14021e-170	1.50315e-151	4.52005e-136	1.06126e-121	2.54474e-110	5.01608e-98	5.2903e-86	2.95388e-77	1.06165e-69	5.40686e-62	2.6713e-55	2.25801e-50	1.39971e-46	9.7907e-43	5.43744e-39	6.77428e-36	1.73108e-33	1.81375e-31	8.2676e-30	2.06872e-28
	N	1636	1636	1636	1636	1636	1636	1636	1636	1636	1636	1636	1636	1636	1636	1636	1636	1636	1636	1636	1636	1636	1636	1636	1636	1636	1636	1636	1636	1636	1636	1636	1636	1636	1636	1636	1636	1636	1636	1636	1636	1636	1636	1636	1636	1636	1636	1636	1636
W457	Pearson Correlation	.293**	.985**	.992**	.996**	.999**	1	.999**	.996**	.991**	.985**	.976**	.965**	.953**	.941**	.928**	.914**	.899**	.883**	.867**	.850**	.832**	.813**	.794**	.773**	.750**	.727**	.702**	.675**	.646**	.619**	.594**	.569**	.547**	.522**	.495**	.473**	.453**	.431**	.411**	.395**	.381**	.367**	.353**	.341**	.330**	.321**	.314**	.307**
	Sig. (2-tailed)	1.19525e-33	0	0	0	0		0	0	0	0	0	0	0	0	0	0	0	0	0	0	0	0	0	0	5.87248e-296	8.90511e-269	4.18035e-243	2.22123e-218	2.96299e-194	1.92277e-173	1.43745e-156	7.1113e-141	2.02665e-128	6.24583e-115	1.06439e-101	4.85732e-92	1.14008e-83	4.26175e-75	1.28239e-67	4.31723e-62	8.03859e-58	1.77925e-53	3.17631e-49	1.07833e-45	6.16402e-43	1.29755e-40	1.06422e-38	4.43395e-37
	N	1636	1636	1636	1636	1636	1636	1636	1636	1636	1636	1636	1636	1636	1636	1636	1636	1636	1636	1636	1636	1636	1636	1636	1636	1636	1636	1636	1636	1636	1636	1636	1636	1636	1636	1636	1636	1636	1636	1636	1636	1636	1636	1636	1636	1636	1636	1636	1636
W458	Pearson Correlation	.268**	.976**	.984**	.991**	.996**	.999**	1	.999**	.996**	.992**	.985**	.976**	.966**	.956**	.945**	.932**	.919**	.904**	.890**	.875**	.858**	.840**	.822**	.803**	.781**	.759**	.735**	.710**	.682**	.656**	.632**	.607**	.587**	.562**	.536**	.515**	.495**	.474**	.454**	.438**	.425**	.411**	.397**	.385**	.375**	.366**	.358**	.352**
	Sig. (2-tailed)	2.2272e-28	0	0	0	0	0		0	0	0	0	0	0	0	0	0	0	0	0	0	0	0	0	0	0	1.31439e-306	2.55891e-278	4.41204e-251	1.69575e-224	1.49386e-201	6.29424e-183	1.40516e-165	8.77903e-152	8.20561e-137	4.36806e-122	2.65071e-111	6.27344e-102	2.69938e-92	7.40301e-84	1.35054e-77	9.62079e-73	8.67171e-68	6.39709e-63	7.34954e-59	1.11746e-55	5.48052e-53	9.17395e-51	7.1003e-49
	N	1636	1636	1636	1636	1636	1636	1636	1636	1636	1636	1636	1636	1636	1636	1636	1636	1636	1636	1636	1636	1636	1636	1636	1636	1636	1636	1636	1636	1636	1636	1636	1636	1636	1636	1636	1636	1636	1636	1636	1636	1636	1636	1636	1636	1636	1636	1636	1636
W459	Pearson Correlation	.246**	.966**	.976**	.984**	.991**	.996**	.999**	1	.999**	.997**	.992**	.985**	.977**	.968**	.958**	.947**	.935**	.922**	.909**	.895**	.880**	.863**	.846**	.828**	.808**	.787**	.764**	.740**	.713**	.688**	.665**	.641**	.621**	.597**	.572**	.551**	.532**	.511**	.492**	.476**	.464**	.450**	.436**	.424**	.414**	.406**	.398**	.392**
	Sig. (2-tailed)	5.63108e-24	0	0	0	0	0	0		0	0	0	0	0	0	0	0	0	0	0	0	0	0	0	0	0	0	0	1.13755e-283	1.19662e-254	1.35192e-229	2.98746e-209	2.75629e-190	3.45405e-175	8.82874e-159	1.30846e-142	9.62542e-131	2.08948e-120	9.34138e-110	2.11632e-100	1.93082e-93	4.93445e-88	1.69166e-82	4.8021e-77	1.74942e-72	6.72445e-69	7.35387e-66	2.41726e-63	3.36294e-61
	N	1636	1636	1636	1636	1636	1636	1636	1636	1636	1636	1636	1636	1636	1636	1636	1636	1636	1636	1636	1636	1636	1636	1636	1636	1636	1636	1636	1636	1636	1636	1636	1636	1636	1636	1636	1636	1636	1636	1636	1636	1636	1636	1636	1636	1636	1636	1636	1636
W460	Pearson Correlation	.225**	.954**	.966**	.976**	.985**	.991**	.996**	.999**	1	.999**	.996**	.991**	.985**	.977**	.969**	.959**	.949**	.937**	.925**	.912**	.898**	.883**	.867**	.850**	.831**	.811**	.789**	.766**	.741**	.716**	.694**	.671**	.652**	.629**	.604**	.584**	.566**	.545**	.526**	.511**	.499**	.485**	.472**	.460**	.450**	.442**	.434**	.428**
	Sig. (2-tailed)	2.90671e-20	0	0	0	0	0	0	0		0	0	0	0	0	0	0	0	0	0	0	0	0	0	0	0	0	0	0	1.29087e-284	1.80203e-257	1.98486e-235	7.11634e-215	1.68281e-198	1.08334e-180	4.04927e-163	3.33963e-150	6.17427e-139	2.62613e-127	4.52013e-117	1.92933e-109	1.67428e-103	2.061e-97	2.11483e-91	2.31433e-86	2.15017e-82	5.04574e-79	3.15267e-76	7.666e-74
	N	1636	1636	1636	1636	1636	1636	1636	1636	1636	1636	1636	1636	1636	1636	1636	1636	1636	1636	1636	1636	1636	1636	1636	1636	1636	1636	1636	1636	1636	1636	1636	1636	1636	1636	1636	1636	1636	1636	1636	1636	1636	1636	1636	1636	1636	1636	1636	1636
W461	Pearson Correlation	.203**	.941**	.954**	.966**	.977**	.985**	.992**	.997**	.999**	1	.999**	.996**	.991**	.985**	.979**	.971**	.961**	.951**	.940**	.929**	.916**	.902**	.887**	.871**	.853**	.835**	.815**	.793**	.769**	.745**	.724**	.702**	.683**	.661**	.637**	.618**	.600**	.580**	.561**	.547**	.535**	.522**	.509**	.497**	.487**	.479**	.472**	.466**
	Sig. (2-tailed)	1.16768e-16	0	0	0	0	0	0	0	0		0	0	0	0	0	0	0	0	0	0	0	0	0	0	0	0	0	0	0	9.16943e-290	9.36883e-266	2.28186e-243	1.57471e-225	4.05658e-206	6.00423e-187	7.65672e-173	1.59819e-160	8.66662e-148	1.46351e-136	3.53496e-128	1.20969e-121	6.19881e-115	2.69029e-108	1.00763e-102	2.5023e-98	1.37195e-94	1.75084e-91	7.91463e-89
	N	1636	1636	1636	1636	1636	1636	1636	1636	1636	1636	1636	1636	1636	1636	1636	1636	1636	1636	1636	1636	1636	1636	1636	1636	1636	1636	1636	1636	1636	1636	1636	1636	1636	1636	1636	1636	1636	1636	1636	1636	1636	1636	1636	1636	1636	1636	1636	1636
W462	Pearson Correlation	.178**	.924**	.939**	.954**	.966**	.976**	.985**	.992**	.996**	.999**	1	.999**	.996**	.992**	.987**	.981**	.973**	.964**	.955**	.945**	.933**	.921**	.908**	.893**	.876**	.859**	.840**	.820**	.797**	.775**	.755**	.734**	.716**	.695**	.672**	.653**	.636**	.617**	.599**	.584**	.573**	.560**	.547**	.536**	.527**	.518**	.511**	.505**
	Sig. (2-tailed)	3.67487e-13	0	0	0	0	0	0	0	0	0		0	0	0	0	0	0	0	0	0	0	0	0	0	0	0	0	0	0	0	1.93845e-301	6.81157e-277	2.47129e-257	4.74577e-236	5.03716e-215	1.5289e-199	5.21973e-186	5.27634e-172	1.22255e-159	2.14295e-150	3.49909e-143	9.13991e-136	2.03011e-128	3.07516e-122	2.33206e-117	3.35401e-113	9.59936e-110	8.76489e-107
	N	1636	1636	1636	1636	1636	1636	1636	1636	1636	1636	1636	1636	1636	1636	1636	1636	1636	1636	1636	1636	1636	1636	1636	1636	1636	1636	1636	1636	1636	1636	1636	1636	1636	1636	1636	1636	1636	1636	1636	1636	1636	1636	1636	1636	1636	1636	1636	1636
W463	Pearson Correlation	.154**	.906**	.923**	.939**	.953**	.965**	.976**	.985**	.991**	.996**	.999**	1	.999**	.997**	.993**	.989**	.982**	.975**	.967**	.959**	.949**	.938**	.926**	.912**	.897**	.881**	.864**	.845**	.823**	.803**	.783**	.764**	.747**	.726**	.704**	.686**	.670**	.651**	.634**	.620**	.609**	.597**	.584**	.573**	.564**	.556**	.549**	.543**
	Sig. (2-tailed)	3.74132e-10	0	0	0	0	0	0	0	0	0	0		0	0	0	0	0	0	0	0	0	0	0	0	0	0	0	0	0	0	0	0	1.34787e-291	2.70285e-268	2.80956e-245	2.50851e-228	1.67416e-213	3.74152e-198	1.37701e-184	1.9468e-174	1.64599e-166	2.36136e-158	2.90323e-150	1.8912e-143	4.59396e-138	1.79952e-133	1.19499e-129	2.25986e-126
	N	1636	1636	1636	1636	1636	1636	1636	1636	1636	1636	1636	1636	1636	1636	1636	1636	1636	1636	1636	1636	1636	1636	1636	1636	1636	1636	1636	1636	1636	1636	1636	1636	1636	1636	1636	1636	1636	1636	1636	1636	1636	1636	1636	1636	1636	1636	1636	1636
W464	Pearson Correlation	.132**	.888**	.906**	.924**	.940**	.953**	.966**	.977**	.985**	.991**	.996**	.999**	1	.999**	.997**	.994**	.989**	.983**	.977**	.970**	.961**	.951**	.941**	.929**	.915**	.900**	.884**	.866**	.846**	.827**	.809**	.790**	.774**	.754**	.733**	.716**	.700**	.682**	.665**	.652**	.641**	.629**	.617**	.606**	.598**	.590**	.583**	.578**
	Sig. (2-tailed)	9.0743e-08	0	0	0	0	0	0	0	0	0	0	0		0	0	0	0	0	0	0	0	0	0	0	0	0	0	0	0	0	0	0	0	9.02297e-301	9.54169e-276	2.55407e-257	3.33521e-241	1.63244e-224	9.327e-210	1.03943e-198	4.4533e-190	3.44774e-181	2.27529e-172	6.19625e-165	4.70837e-159	4.93541e-154	7.45894e-150	2.88134e-146
	N	1636	1636	1636	1636	1636	1636	1636	1636	1636	1636	1636	1636	1636	1636	1636	1636	1636	1636	1636	1636	1636	1636	1636	1636	1636	1636	1636	1636	1636	1636	1636	1636	1636	1636	1636	1636	1636	1636	1636	1636	1636	1636	1636	1636	1636	1636	1636	1636
W465	Pearson Correlation	.111**	.870**	.890**	.909**	.926**	.941**	.956**	.968**	.977**	.985**	.992**	.997**	.999**	1	.999**	.997**	.994**	.990**	.984**	.978**	.971**	.962**	.953**	.942**	.929**	.916**	.901**	.884**	.866**	.847**	.830**	.812**	.797**	.778**	.758**	.742**	.726**	.709**	.693**	.680**	.669**	.658**	.646**	.636**	.627**	.620**	.613**	.608**
	Sig. (2-tailed)	6.42301e-06	0	0	0	0	0	0	0	0	0	0	0	0		0	0	0	0	0	0	0	0	0	0	0	0	0	0	0	0	0	0	0	0	1.45671e-305	1.10171e-285	2.65809e-268	2.64686e-250	2.17257e-234	1.79018e-222	3.69424e-213	1.45582e-203	4.86941e-194	5.24652e-186	1.19337e-179	3.20308e-174	1.06534e-169	8.15461e-166
	N	1636	1636	1636	1636	1636	1636	1636	1636	1636	1636	1636	1636	1636	1636	1636	1636	1636	1636	1636	1636	1636	1636	1636	1636	1636	1636	1636	1636	1636	1636	1636	1636	1636	1636	1636	1636	1636	1636	1636	1636	1636	1636	1636	1636	1636	1636	1636	1636
W466	Pearson Correlation	.092**	.852**	.873**	.893**	.912**	.928**	.945**	.958**	.969**	.979**	.987**	.993**	.997**	.999**	1	.999**	.997**	.994**	.990**	.985**	.979**	.971**	.963**	.953**	.942**	.930**	.916**	.901**	.883**	.866**	.850**	.833**	.818**	.800**	.781**	.765**	.750**	.734**	.718**	.706**	.696**	.685**	.673**	.663**	.655**	.647**	.641**	.636**
	Sig. (2-tailed)	0.000202759	0	0	0	0	0	0	0	0	0	0	0	0	0		0	0	0	0	0	0	0	0	0	0	0	0	0	0	0	0	0	0	0	0	0	3.3278e-296	7.44098e-277	9.55623e-260	6.14183e-247	6.33113e-237	1.30556e-226	2.29265e-216	1.00699e-207	6.95851e-201	4.86369e-195	3.59503e-190	5.48736e-186
	N	1636	1636	1636	1636	1636	1636	1636	1636	1636	1636	1636	1636	1636	1636	1636	1636	1636	1636	1636	1636	1636	1636	1636	1636	1636	1636	1636	1636	1636	1636	1636	1636	1636	1636	1636	1636	1636	1636	1636	1636	1636	1636	1636	1636	1636	1636	1636	1636
W467	Pearson Correlation	.072**	.833**	.855**	.877**	.896**	.914**	.932**	.947**	.959**	.971**	.981**	.989**	.994**	.997**	.999**	1	.999**	.997**	.995**	.991**	.986**	.979**	.972**	.964**	.954**	.942**	.930**	.916**	.900**	.883**	.868**	.852**	.838**	.821**	.803**	.788**	.774**	.758**	.743**	.731**	.721**	.710**	.699**	.689**	.681**	.674**	.668**	.663**
	Sig. (2-tailed)	0.00367416	0	0	0	0	0	0	0	0	0	0	0	0	0	0		0	0	0	0	0	0	0	0	0	0	0	0	0	0	0	0	0	0	0	0	0	1.88392e-305	4.73197e-287	2.80774e-273	1.63606e-262	1.99489e-251	2.06315e-240	4.09247e-231	9.2516e-224	1.79517e-217	3.10209e-212	9.86735e-208
	N	1636	1636	1636	1636	1636	1636	1636	1636	1636	1636	1636	1636	1636	1636	1636	1636	1636	1636	1636	1636	1636	1636	1636	1636	1636	1636	1636	1636	1636	1636	1636	1636	1636	1636	1636	1636	1636	1636	1636	1636	1636	1636	1636	1636	1636	1636	1636	1636
W468	Pearson Correlation	.052*	.813**	.836**	.859**	.880**	.899**	.919**	.935**	.949**	.961**	.973**	.982**	.989**	.994**	.997**	.999**	1	.999**	.998**	.995**	.991**	.986**	.980**	.973**	.964**	.954**	.942**	.929**	.914**	.899**	.885**	.870**	.857**	.841**	.824**	.809**	.796**	.781**	.766**	.755**	.745**	.735**	.724**	.715**	.707**	.700**	.694**	.689**
	Sig. (2-tailed)	0.0350774	0	0	0	0	0	0	0	0	0	0	0	0	0	0	0		0	0	0	0	0	0	0	0	0	0	0	0	0	0	0	0	0	0	0	0	0	0	3.25901e-301	1.19435e-289	9.7315e-278	6.5294e-266	6.27391e-256	5.01462e-248	2.85131e-241	1.20487e-235	8.31385e-231
	N	1636	1636	1636	1636	1636	1636	1636	1636	1636	1636	1636	1636	1636	1636	1636	1636	1636	1636	1636	1636	1636	1636	1636	1636	1636	1636	1636	1636	1636	1636	1636	1636	1636	1636	1636	1636	1636	1636	1636	1636	1636	1636	1636	1636	1636	1636	1636	1636
W469	Pearson Correlation	0.0320073	.791**	.816**	.840**	.862**	.883**	.904**	.922**	.937**	.951**	.964**	.975**	.983**	.990**	.994**	.997**	.999**	1	.999**	.998**	.995**	.991**	.986**	.980**	.973**	.964**	.954**	.942**	.929**	.915**	.901**	.888**	.875**	.860**	.844**	.830**	.817**	.803**	.789**	.778**	.769**	.759**	.749**	.739**	.732**	.725**	.720**	.715**
	Sig. (2-tailed)	0.195681	0	0	0	0	0	0	0	0	0	0	0	0	0	0	0	0		0	0	0	0	0	0	0	0	0	0	0	0	0	0	0	0	0	0	0	0	0	0	0	1.50235e-306	7.94335e-294	4.33813e-283	1.37082e-274	2.52422e-267	2.83713e-261	4.53941e-256
	N	1636	1636	1636	1636	1636	1636	1636	1636	1636	1636	1636	1636	1636	1636	1636	1636	1636	1636	1636	1636	1636	1636	1636	1636	1636	1636	1636	1636	1636	1636	1636	1636	1636	1636	1636	1636	1636	1636	1636	1636	1636	1636	1636	1636	1636	1636	1636	1636
W470	Pearson Correlation	0.0139918	.771**	.796**	.822**	.846**	.867**	.890**	.909**	.925**	.940**	.955**	.967**	.977**	.984**	.990**	.995**	.998**	.999**	1	.999**	.998**	.995**	.991**	.986**	.980**	.972**	.963**	.953**	.940**	.927**	.915**	.902**	.890**	.876**	.861**	.848**	.835**	.822**	.808**	.798**	.789**	.779**	.770**	.761**	.754**	.747**	.742**	.737**
	Sig. (2-tailed)	0.571713	0	0	0	0	0	0	0	0	0	0	0	0	0	0	0	0	0		0	0	0	0	0	0	0	0	0	0	0	0	0	0	0	0	0	0	0	0	0	0	0	0	0	4.2124e-300	2.41094e-292	6.95084e-286	2.51702e-280
	N	1636	1636	1636	1636	1636	1636	1636	1636	1636	1636	1636	1636	1636	1636	1636	1636	1636	1636	1636	1636	1636	1636	1636	1636	1636	1636	1636	1636	1636	1636	1636	1636	1636	1636	1636	1636	1636	1636	1636	1636	1636	1636	1636	1636	1636	1636	1636	1636
W471	Pearson Correlation	-0.00367881	.750**	.777**	.803**	.828**	.850**	.875**	.895**	.912**	.929**	.945**	.959**	.970**	.978**	.985**	.991**	.995**	.998**	.999**	1	.999**	.998**	.995**	.991**	.986**	.979**	.971**	.962**	.951**	.939**	.928**	.915**	.905**	.891**	.876**	.864**	.853**	.839**	.827**	.817**	.808**	.799**	.790**	.781**	.774**	.768**	.763**	.758**
	Sig. (2-tailed)	0.881802	5.48335e-296	0	0	0	0	0	0	0	0	0	0	0	0	0	0	0	0	0		0	0	0	0	0	0	0	0	0	0	0	0	0	0	0	0	0	0	0	0	0	0	0	0	0	0	0	6.64161e-306
	N	1636	1636	1636	1636	1636	1636	1636	1636	1636	1636	1636	1636	1636	1636	1636	1636	1636	1636	1636	1636	1636	1636	1636	1636	1636	1636	1636	1636	1636	1636	1636	1636	1636	1636	1636	1636	1636	1636	1636	1636	1636	1636	1636	1636	1636	1636	1636	1636
W472	Pearson Correlation	-0.0220073	.728**	.755**	.783**	.809**	.832**	.858**	.880**	.898**	.916**	.933**	.949**	.961**	.971**	.979**	.986**	.991**	.995**	.998**	.999**	1	.999**	.998**	.995**	.991**	.985**	.979**	.971**	.960**	.950**	.939**	.928**	.918**	.906**	.892**	.880**	.869**	.857**	.845**	.835**	.827**	.819**	.810**	.802**	.795**	.789**	.784**	.779**
	Sig. (2-tailed)	0.373697	3.10742e-270	2.49814e-302	0	0	0	0	0	0	0	0	0	0	0	0	0	0	0	0	0		0	0	0	0	0	0	0	0	0	0	0	0	0	0	0	0	0	0	0	0	0	0	0	0	0	0	0
	N	1636	1636	1636	1636	1636	1636	1636	1636	1636	1636	1636	1636	1636	1636	1636	1636	1636	1636	1636	1636	1636	1636	1636	1636	1636	1636	1636	1636	1636	1636	1636	1636	1636	1636	1636	1636	1636	1636	1636	1636	1636	1636	1636	1636	1636	1636	1636	1636
W473	Pearson Correlation	-0.0406765	.705**	.733**	.762**	.789**	.813**	.840**	.863**	.883**	.902**	.921**	.938**	.951**	.962**	.971**	.979**	.986**	.991**	.995**	.998**	.999**	1	.999**	.998**	.995**	.991**	.985**	.978**	.969**	.960**	.950**	.940**	.931**	.920**	.907**	.896**	.886**	.874**	.863**	.853**	.846**	.837**	.829**	.821**	.815**	.809**	.804**	.800**
	Sig. (2-tailed)	0.100035	6.9253e-246	7.34018e-276	0	0	0	0	0	0	0	0	0	0	0	0	0	0	0	0	0	0		0	0	0	0	0	0	0	0	0	0	0	0	0	0	0	0	0	0	0	0	0	0	0	0	0	0
	N	1636	1636	1636	1636	1636	1636	1636	1636	1636	1636	1636	1636	1636	1636	1636	1636	1636	1636	1636	1636	1636	1636	1636	1636	1636	1636	1636	1636	1636	1636	1636	1636	1636	1636	1636	1636	1636	1636	1636	1636	1636	1636	1636	1636	1636	1636	1636	1636
W474	Pearson Correlation	-.059*	.682**	.711**	.741**	.768**	.794**	.822**	.846**	.867**	.887**	.908**	.926**	.941**	.953**	.963**	.972**	.980**	.986**	.991**	.995**	.998**	.999**	1	.999**	.998**	.995**	.990**	.984**	.977**	.968**	.960**	.951**	.942**	.932**	.920**	.910**	.900**	.889**	.879**	.870**	.863**	.855**	.847**	.839**	.833**	.828**	.823**	.819**
	Sig. (2-tailed)	0.0174485	7.58431e-224	6.63208e-252	2.18168e-284	0	0	0	0	0	0	0	0	0	0	0	0	0	0	0	0	0	0		0	0	0	0	0	0	0	0	0	0	0	0	0	0	0	0	0	0	0	0	0	0	0	0	0
	N	1636	1636	1636	1636	1636	1636	1636	1636	1636	1636	1636	1636	1636	1636	1636	1636	1636	1636	1636	1636	1636	1636	1636	1636	1636	1636	1636	1636	1636	1636	1636	1636	1636	1636	1636	1636	1636	1636	1636	1636	1636	1636	1636	1636	1636	1636	1636	1636
W475	Pearson Correlation	-.078**	.656**	.687**	.717**	.746**	.773**	.803**	.828**	.850**	.871**	.893**	.912**	.929**	.942**	.953**	.964**	.973**	.980**	.986**	.991**	.995**	.998**	.999**	1	.999**	.998**	.994**	.990**	.984**	.976**	.969**	.961**	.953**	.944**	.933**	.924**	.915**	.904**	.894**	.886**	.879**	.872**	.864**	.857**	.852**	.846**	.842**	.838**
	Sig. (2-tailed)	0.00167618	3.1259e-202	2.04804e-228	9.94548e-259	3.52045e-291	0	0	0	0	0	0	0	0	0	0	0	0	0	0	0	0	0	0		0	0	0	0	0	0	0	0	0	0	0	0	0	0	0	0	0	0	0	0	0	0	0	0
	N	1636	1636	1636	1636	1636	1636	1636	1636	1636	1636	1636	1636	1636	1636	1636	1636	1636	1636	1636	1636	1636	1636	1636	1636	1636	1636	1636	1636	1636	1636	1636	1636	1636	1636	1636	1636	1636	1636	1636	1636	1636	1636	1636	1636	1636	1636	1636	1636
W476	Pearson Correlation	-.097**	.630**	.661**	.693**	.723**	.750**	.781**	.808**	.831**	.853**	.876**	.897**	.915**	.929**	.942**	.954**	.964**	.973**	.980**	.986**	.991**	.995**	.998**	.999**	1	.999**	.997**	.994**	.989**	.983**	.977**	.970**	.963**	.955**	.945**	.936**	.928**	.919**	.909**	.902**	.896**	.889**	.881**	.875**	.869**	.865**	.861**	.857**
	Sig. (2-tailed)	8.60513e-05	1.95101e-181	8.38236e-206	4.89556e-234	2.9044e-264	5.87248e-296	0	0	0	0	0	0	0	0	0	0	0	0	0	0	0	0	0	0		0	0	0	0	0	0	0	0	0	0	0	0	0	0	0	0	0	0	0	0	0	0	0
	N	1636	1636	1636	1636	1636	1636	1636	1636	1636	1636	1636	1636	1636	1636	1636	1636	1636	1636	1636	1636	1636	1636	1636	1636	1636	1636	1636	1636	1636	1636	1636	1636	1636	1636	1636	1636	1636	1636	1636	1636	1636	1636	1636	1636	1636	1636	1636	1636
W477	Pearson Correlation	-.116**	.602**	.634**	.667**	.698**	.727**	.759**	.787**	.811**	.835**	.859**	.881**	.900**	.916**	.930**	.942**	.954**	.964**	.972**	.979**	.985**	.991**	.995**	.998**	.999**	1	.999**	.997**	.994**	.989**	.984**	.978**	.972**	.965**	.956**	.948**	.941**	.932**	.923**	.916**	.911**	.904**	.897**	.891**	.886**	.882**	.878**	.874**
	Sig. (2-tailed)	2.39734e-06	4.05748e-162	8.75513e-185	4.44013e-211	3.05009e-239	8.90511e-269	1.31439e-306	0	0	0	0	0	0	0	0	0	0	0	0	0	0	0	0	0	0		0	0	0	0	0	0	0	0	0	0	0	0	0	0	0	0	0	0	0	0	0	0
	N	1636	1636	1636	1636	1636	1636	1636	1636	1636	1636	1636	1636	1636	1636	1636	1636	1636	1636	1636	1636	1636	1636	1636	1636	1636	1636	1636	1636	1636	1636	1636	1636	1636	1636	1636	1636	1636	1636	1636	1636	1636	1636	1636	1636	1636	1636	1636	1636
W478	Pearson Correlation	-.136**	.574**	.607**	.640**	.672**	.702**	.735**	.764**	.789**	.815**	.840**	.864**	.884**	.901**	.916**	.930**	.942**	.954**	.963**	.971**	.979**	.985**	.990**	.994**	.997**	.999**	1	.999**	.997**	.994**	.990**	.985**	.980**	.973**	.966**	.959**	.952**	.944**	.937**	.930**	.925**	.919**	.913**	.907**	.902**	.898**	.894**	.891**
	Sig. (2-tailed)	3.45538e-08	6.38925e-144	5.8199e-165	2.11754e-189	1.30067e-215	4.18035e-243	2.55891e-278	0	0	0	0	0	0	0	0	0	0	0	0	0	0	0	0	0	0	0		0	0	0	0	0	0	0	0	0	0	0	0	0	0	0	0	0	0	0	0	0
	N	1636	1636	1636	1636	1636	1636	1636	1636	1636	1636	1636	1636	1636	1636	1636	1636	1636	1636	1636	1636	1636	1636	1636	1636	1636	1636	1636	1636	1636	1636	1636	1636	1636	1636	1636	1636	1636	1636	1636	1636	1636	1636	1636	1636	1636	1636	1636	1636
W479	Pearson Correlation	-.156**	.544**	.577**	.612**	.645**	.675**	.710**	.740**	.766**	.793**	.820**	.845**	.866**	.884**	.901**	.916**	.929**	.942**	.953**	.962**	.971**	.978**	.984**	.990**	.994**	.997**	.999**	1	.999**	.997**	.994**	.991**	.987**	.981**	.975**	.969**	.963**	.956**	.949**	.943**	.938**	.933**	.927**	.922**	.917**	.914**	.910**	.907**
	Sig. (2-tailed)	2.32216e-10	1.83377e-126	6.61244e-146	1.52215e-168	7.44055e-193	2.22123e-218	4.41204e-251	1.13755e-283	0	0	0	0	0	0	0	0	0	0	0	0	0	0	0	0	0	0	0		0	0	0	0	0	0	0	0	0	0	0	0	0	0	0	0	0	0	0	0
	N	1636	1636	1636	1636	1636	1636	1636	1636	1636	1636	1636	1636	1636	1636	1636	1636	1636	1636	1636	1636	1636	1636	1636	1636	1636	1636	1636	1636	1636	1636	1636	1636	1636	1636	1636	1636	1636	1636	1636	1636	1636	1636	1636	1636	1636	1636	1636	1636
W480	Pearson Correlation	-.177**	.511**	.545**	.581**	.615**	.646**	.682**	.713**	.741**	.769**	.797**	.823**	.846**	.866**	.883**	.900**	.914**	.929**	.940**	.951**	.960**	.969**	.977**	.984**	.989**	.994**	.997**	.999**	1	.999**	.998**	.995**	.992**	.988**	.983**	.978**	.973**	.967**	.960**	.955**	.951**	.946**	.941**	.936**	.932**	.929**	.926**	.923**
	Sig. (2-tailed)	5.85767e-13	1.53897e-109	2.16191e-127	3.12136e-148	1.14021e-170	2.96299e-194	1.69575e-224	1.19662e-254	1.29087e-284	0	0	0	0	0	0	0	0	0	0	0	0	0	0	0	0	0	0	0		0	0	0	0	0	0	0	0	0	0	0	0	0	0	0	0	0	0	0
	N	1636	1636	1636	1636	1636	1636	1636	1636	1636	1636	1636	1636	1636	1636	1636	1636	1636	1636	1636	1636	1636	1636	1636	1636	1636	1636	1636	1636	1636	1636	1636	1636	1636	1636	1636	1636	1636	1636	1636	1636	1636	1636	1636	1636	1636	1636	1636	1636
W481	Pearson Correlation	-.196**	.480**	.515**	.551**	.586**	.619**	.656**	.688**	.716**	.745**	.775**	.803**	.827**	.847**	.866**	.883**	.899**	.915**	.927**	.939**	.950**	.960**	.968**	.976**	.983**	.989**	.994**	.997**	.999**	1	1.000**	.998**	.996**	.993**	.989**	.985**	.980**	.975**	.970**	.965**	.961**	.957**	.952**	.948**	.945**	.941**	.939**	.936**
	Sig. (2-tailed)	1.30394e-15	4.62849e-95	1.67583e-111	9.21049e-131	1.50315e-151	1.92277e-173	1.49386e-201	1.35192e-229	1.80203e-257	9.16943e-290	0	0	0	0	0	0	0	0	0	0	0	0	0	0	0	0	0	0	0		0	0	0	0	0	0	0	0	0	0	0	0	0	0	0	0	0	0
	N	1636	1636	1636	1636	1636	1636	1636	1636	1636	1636	1636	1636	1636	1636	1636	1636	1636	1636	1636	1636	1636	1636	1636	1636	1636	1636	1636	1636	1636	1636	1636	1636	1636	1636	1636	1636	1636	1636	1636	1636	1636	1636	1636	1636	1636	1636	1636	1636
W482	Pearson Correlation	-.212**	.453**	.488**	.525**	.561**	.594**	.632**	.665**	.694**	.724**	.755**	.783**	.809**	.830**	.850**	.868**	.885**	.901**	.915**	.928**	.939**	.950**	.960**	.969**	.977**	.984**	.990**	.994**	.998**	1.000**	1	1.000**	.998**	.996**	.993**	.990**	.986**	.982**	.977**	.973**	.970**	.966**	.962**	.958**	.954**	.951**	.949**	.947**
	Sig. (2-tailed)	3.69962e-18	1.94812e-83	1.05459e-98	1.19727e-116	4.52005e-136	1.43745e-156	6.29424e-183	2.98746e-209	1.98486e-235	9.36883e-266	1.93845e-301	0	0	0	0	0	0	0	0	0	0	0	0	0	0	0	0	0	0	0		0	0	0	0	0	0	0	0	0	0	0	0	0	0	0	0	0
	N	1636	1636	1636	1636	1636	1636	1636	1636	1636	1636	1636	1636	1636	1636	1636	1636	1636	1636	1636	1636	1636	1636	1636	1636	1636	1636	1636	1636	1636	1636	1636	1636	1636	1636	1636	1636	1636	1636	1636	1636	1636	1636	1636	1636	1636	1636	1636	1636
W483	Pearson Correlation	-.229**	.425**	.461**	.499**	.535**	.569**	.607**	.641**	.671**	.702**	.734**	.764**	.790**	.812**	.833**	.852**	.870**	.888**	.902**	.915**	.928**	.940**	.951**	.961**	.970**	.978**	.985**	.991**	.995**	.998**	1.000**	1	1.000**	.998**	.996**	.994**	.991**	.987**	.983**	.980**	.977**	.973**	.970**	.966**	.963**	.961**	.958**	.956**
	Sig. (2-tailed)	7.04505e-21	9.56171e-73	6.91108e-87	1.41051e-103	1.06126e-121	7.1113e-141	1.40516e-165	2.75629e-190	7.11634e-215	2.28186e-243	6.81157e-277	0	0	0	0	0	0	0	0	0	0	0	0	0	0	0	0	0	0	0	0		0	0	0	0	0	0	0	0	0	0	0	0	0	0	0	0
	N	1636	1636	1636	1636	1636	1636	1636	1636	1636	1636	1636	1636	1636	1636	1636	1636	1636	1636	1636	1636	1636	1636	1636	1636	1636	1636	1636	1636	1636	1636	1636	1636	1636	1636	1636	1636	1636	1636	1636	1636	1636	1636	1636	1636	1636	1636	1636	1636
W484	Pearson Correlation	-.243**	.401**	.438**	.476**	.513**	.547**	.587**	.621**	.652**	.683**	.716**	.747**	.774**	.797**	.818**	.838**	.857**	.875**	.890**	.905**	.918**	.931**	.942**	.953**	.963**	.972**	.980**	.987**	.992**	.996**	.998**	1.000**	1	1.000**	.998**	.996**	.994**	.991**	.988**	.985**	.982**	.979**	.976**	.973**	.970**	.968**	.965**	.964**
	Sig. (2-tailed)	2.40723e-23	2.2642e-64	1.3675e-77	2.95782e-93	2.54474e-110	2.02665e-128	8.77903e-152	3.45405e-175	1.68281e-198	1.57471e-225	2.47129e-257	1.34787e-291	0	0	0	0	0	0	0	0	0	0	0	0	0	0	0	0	0	0	0	0		0	0	0	0	0	0	0	0	0	0	0	0	0	0	0
	N	1636	1636	1636	1636	1636	1636	1636	1636	1636	1636	1636	1636	1636	1636	1636	1636	1636	1636	1636	1636	1636	1636	1636	1636	1636	1636	1636	1636	1636	1636	1636	1636	1636	1636	1636	1636	1636	1636	1636	1636	1636	1636	1636	1636	1636	1636	1636	1636
W485	Pearson Correlation	-.258**	.374**	.411**	.449**	.487**	.522**	.562**	.597**	.629**	.661**	.695**	.726**	.754**	.778**	.800**	.821**	.841**	.860**	.876**	.891**	.906**	.920**	.932**	.944**	.955**	.965**	.973**	.981**	.988**	.993**	.996**	.998**	1.000**	1	.999**	.998**	.997**	.995**	.992**	.990**	.987**	.985**	.982**	.979**	.977**	.975**	.973**	.971**
	Sig. (2-tailed)	2.68509e-26	1.97403e-55	1.2838e-67	3.87689e-82	5.01608e-98	6.24583e-115	8.20561e-137	8.82874e-159	1.08334e-180	4.05658e-206	4.74577e-236	2.70285e-268	9.02297e-301	0	0	0	0	0	0	0	0	0	0	0	0	0	0	0	0	0	0	0	0		0	0	0	0	0	0	0	0	0	0	0	0	0	0
	N	1636	1636	1636	1636	1636	1636	1636	1636	1636	1636	1636	1636	1636	1636	1636	1636	1636	1636	1636	1636	1636	1636	1636	1636	1636	1636	1636	1636	1636	1636	1636	1636	1636	1636	1636	1636	1636	1636	1636	1636	1636	1636	1636	1636	1636	1636	1636	1636
W486	Pearson Correlation	-.274**	.345**	.382**	.421**	.459**	.495**	.536**	.572**	.604**	.637**	.672**	.704**	.733**	.758**	.781**	.803**	.824**	.844**	.861**	.876**	.892**	.907**	.920**	.933**	.945**	.956**	.966**	.975**	.983**	.989**	.993**	.996**	.998**	.999**	1	1.000**	.999**	.997**	.995**	.994**	.992**	.990**	.987**	.985**	.983**	.981**	.980**	.978**
	Sig. (2-tailed)	1.5081e-29	7.99299e-47	5.87355e-58	2.60433e-71	5.2903e-86	1.06439e-101	4.36806e-122	1.30846e-142	4.04927e-163	6.00423e-187	5.03716e-215	2.80956e-245	9.54169e-276	1.45671e-305	0	0	0	0	0	0	0	0	0	0	0	0	0	0	0	0	0	0	0	0		0	0	0	0	0	0	0	0	0	0	0	0	0
	N	1636	1636	1636	1636	1636	1636	1636	1636	1636	1636	1636	1636	1636	1636	1636	1636	1636	1636	1636	1636	1636	1636	1636	1636	1636	1636	1636	1636	1636	1636	1636	1636	1636	1636	1636	1636	1636	1636	1636	1636	1636	1636	1636	1636	1636	1636	1636	1636
W487	Pearson Correlation	-.286**	.322**	.359**	.399**	.437**	.473**	.515**	.551**	.584**	.618**	.653**	.686**	.716**	.742**	.765**	.788**	.809**	.830**	.848**	.864**	.880**	.896**	.910**	.924**	.936**	.948**	.959**	.969**	.978**	.985**	.990**	.994**	.996**	.998**	1.000**	1	1.000**	.999**	.998**	.996**	.995**	.993**	.991**	.989**	.987**	.986**	.984**	.983**
	Sig. (2-tailed)	3.14825e-32	1.14075e-40	5.30756e-51	1.80508e-63	2.95388e-77	4.85732e-92	2.65071e-111	9.62542e-131	3.33963e-150	7.65672e-173	1.5289e-199	2.50851e-228	2.55407e-257	1.10171e-285	0	0	0	0	0	0	0	0	0	0	0	0	0	0	0	0	0	0	0	0	0		0	0	0	0	0	0	0	0	0	0	0	0
	N	1636	1636	1636	1636	1636	1636	1636	1636	1636	1636	1636	1636	1636	1636	1636	1636	1636	1636	1636	1636	1636	1636	1636	1636	1636	1636	1636	1636	1636	1636	1636	1636	1636	1636	1636	1636	1636	1636	1636	1636	1636	1636	1636	1636	1636	1636	1636	1636
W488	Pearson Correlation	-.297**	.300**	.338**	.378**	.417**	.453**	.495**	.532**	.566**	.600**	.636**	.670**	.700**	.726**	.750**	.774**	.796**	.817**	.835**	.853**	.869**	.886**	.900**	.915**	.928**	.941**	.952**	.963**	.973**	.980**	.986**	.991**	.994**	.997**	.999**	1.000**	1	1.000**	.999**	.998**	.997**	.995**	.994**	.992**	.991**	.989**	.988**	.987**
	Sig. (2-tailed)	9.05624e-35	1.93721e-35	4.73013e-45	1.00118e-56	1.06165e-69	1.14008e-83	6.27344e-102	2.08948e-120	6.17427e-139	1.59819e-160	5.21973e-186	1.67416e-213	3.33521e-241	2.65809e-268	3.3278e-296	0	0	0	0	0	0	0	0	0	0	0	0	0	0	0	0	0	0	0	0	0		0	0	0	0	0	0	0	0	0	0	0
	N	1636	1636	1636	1636	1636	1636	1636	1636	1636	1636	1636	1636	1636	1636	1636	1636	1636	1636	1636	1636	1636	1636	1636	1636	1636	1636	1636	1636	1636	1636	1636	1636	1636	1636	1636	1636	1636	1636	1636	1636	1636	1636	1636	1636	1636	1636	1636	1636
W489	Pearson Correlation	-.309**	.277**	.315**	.355**	.394**	.431**	.474**	.511**	.545**	.580**	.617**	.651**	.682**	.709**	.734**	.758**	.781**	.803**	.822**	.839**	.857**	.874**	.889**	.904**	.919**	.932**	.944**	.956**	.967**	.975**	.982**	.987**	.991**	.995**	.997**	.999**	1.000**	1	1.000**	.999**	.998**	.998**	.996**	.995**	.994**	.993**	.992**	.991**
	Sig. (2-tailed)	1.31385e-37	3.3005e-30	4.72341e-39	7.00429e-50	5.40686e-62	4.26175e-75	2.69938e-92	9.34138e-110	2.62613e-127	8.66662e-148	5.27634e-172	3.74152e-198	1.63244e-224	2.64686e-250	7.44098e-277	1.88392e-305	0	0	0	0	0	0	0	0	0	0	0	0	0	0	0	0	0	0	0	0	0		0	0	0	0	0	0	0	0	0	0
	N	1636	1636	1636	1636	1636	1636	1636	1636	1636	1636	1636	1636	1636	1636	1636	1636	1636	1636	1636	1636	1636	1636	1636	1636	1636	1636	1636	1636	1636	1636	1636	1636	1636	1636	1636	1636	1636	1636	1636	1636	1636	1636	1636	1636	1636	1636	1636	1636
W490	Pearson Correlation	-.320**	.255**	.294**	.334**	.373**	.411**	.454**	.492**	.526**	.561**	.599**	.634**	.665**	.693**	.718**	.743**	.766**	.789**	.808**	.827**	.845**	.863**	.879**	.894**	.909**	.923**	.937**	.949**	.960**	.970**	.977**	.983**	.988**	.992**	.995**	.998**	.999**	1.000**	1	1.000**	.999**	.999**	.998**	.997**	.996**	.995**	.994**	.994**
	Sig. (2-tailed)	2.67556e-40	9.1339e-26	6.54844e-34	5.70927e-44	2.6713e-55	1.28239e-67	7.40301e-84	2.11632e-100	4.52013e-117	1.46351e-136	1.22255e-159	1.37701e-184	9.327e-210	2.17257e-234	9.55623e-260	4.73197e-287	0	0	0	0	0	0	0	0	0	0	0	0	0	0	0	0	0	0	0	0	0	0		0	0	0	0	0	0	0	0	0
	N	1636	1636	1636	1636	1636	1636	1636	1636	1636	1636	1636	1636	1636	1636	1636	1636	1636	1636	1636	1636	1636	1636	1636	1636	1636	1636	1636	1636	1636	1636	1636	1636	1636	1636	1636	1636	1636	1636	1636	1636	1636	1636	1636	1636	1636	1636	1636	1636
W491	Pearson Correlation	-.328**	.238**	.277**	.318**	.357**	.395**	.438**	.476**	.511**	.547**	.584**	.620**	.652**	.680**	.706**	.731**	.755**	.778**	.798**	.817**	.835**	.853**	.870**	.886**	.902**	.916**	.930**	.943**	.955**	.965**	.973**	.980**	.985**	.990**	.994**	.996**	.998**	.999**	1.000**	1	1.000**	1.000**	.999**	.998**	.998**	.997**	.996**	.995**
	Sig. (2-tailed)	1.97642e-42	1.44367e-22	3.56712e-30	1.21258e-39	2.25801e-50	4.31723e-62	1.35054e-77	1.93082e-93	1.92933e-109	3.53496e-128	2.14295e-150	1.9468e-174	1.03943e-198	1.79018e-222	6.14183e-247	2.80774e-273	3.25901e-301	0	0	0	0	0	0	0	0	0	0	0	0	0	0	0	0	0	0	0	0	0	0		0	0	0	0	0	0	0	0
	N	1636	1636	1636	1636	1636	1636	1636	1636	1636	1636	1636	1636	1636	1636	1636	1636	1636	1636	1636	1636	1636	1636	1636	1636	1636	1636	1636	1636	1636	1636	1636	1636	1636	1636	1636	1636	1636	1636	1636	1636	1636	1636	1636	1636	1636	1636	1636	1636
W492	Pearson Correlation	-.335**	.225**	.263**	.304**	.344**	.381**	.425**	.464**	.499**	.535**	.573**	.609**	.641**	.669**	.696**	.721**	.745**	.769**	.789**	.808**	.827**	.846**	.863**	.879**	.896**	.911**	.925**	.938**	.951**	.961**	.970**	.977**	.982**	.987**	.992**	.995**	.997**	.998**	.999**	1.000**	1	1.000**	1.000**	.999**	.998**	.998**	.997**	.997**
	Sig. (2-tailed)	3.39843e-44	3.74341e-20	2.4833e-27	2.50061e-36	1.39971e-46	8.03859e-58	9.62079e-73	4.93445e-88	1.67428e-103	1.20969e-121	3.49909e-143	1.64599e-166	4.4533e-190	3.69424e-213	6.33113e-237	1.63606e-262	1.19435e-289	0	0	0	0	0	0	0	0	0	0	0	0	0	0	0	0	0	0	0	0	0	0	0		0	0	0	0	0	0	0
	N	1636	1636	1636	1636	1636	1636	1636	1636	1636	1636	1636	1636	1636	1636	1636	1636	1636	1636	1636	1636	1636	1636	1636	1636	1636	1636	1636	1636	1636	1636	1636	1636	1636	1636	1636	1636	1636	1636	1636	1636	1636	1636	1636	1636	1636	1636	1636	1636
W493	Pearson Correlation	-.342**	.210**	.249**	.290**	.330**	.367**	.411**	.450**	.485**	.522**	.560**	.597**	.629**	.658**	.685**	.710**	.735**	.759**	.779**	.799**	.819**	.837**	.855**	.872**	.889**	.904**	.919**	.933**	.946**	.957**	.966**	.973**	.979**	.985**	.990**	.993**	.995**	.998**	.999**	1.000**	1.000**	1	1.000**	1.000**	.999**	.999**	.998**	.998**
	Sig. (2-tailed)	4.44668e-46	9.32526e-18	1.74957e-24	5.49402e-33	9.7907e-43	1.77925e-53	8.67171e-68	1.69166e-82	2.061e-97	6.19881e-115	9.13991e-136	2.36136e-158	3.44774e-181	1.45582e-203	1.30556e-226	1.99489e-251	9.7315e-278	1.50235e-306	0	0	0	0	0	0	0	0	0	0	0	0	0	0	0	0	0	0	0	0	0	0	0		0	0	0	0	0	0
	N	1636	1636	1636	1636	1636	1636	1636	1636	1636	1636	1636	1636	1636	1636	1636	1636	1636	1636	1636	1636	1636	1636	1636	1636	1636	1636	1636	1636	1636	1636	1636	1636	1636	1636	1636	1636	1636	1636	1636	1636	1636	1636	1636	1636	1636	1636	1636	1636
W494	Pearson Correlation	-.349**	.195**	.234**	.275**	.315**	.353**	.397**	.436**	.472**	.509**	.547**	.584**	.617**	.646**	.673**	.699**	.724**	.749**	.770**	.790**	.810**	.829**	.847**	.864**	.881**	.897**	.913**	.927**	.941**	.952**	.962**	.970**	.976**	.982**	.987**	.991**	.994**	.996**	.998**	.999**	1.000**	1.000**	1	1.000**	1.000**	.999**	.999**	.999**
	Sig. (2-tailed)	5.17618e-48	1.77059e-15	9.50383e-22	9.47629e-30	5.43744e-39	3.17631e-49	6.39709e-63	4.8021e-77	2.11483e-91	2.69029e-108	2.03011e-128	2.90323e-150	2.27529e-172	4.86941e-194	2.29265e-216	2.06315e-240	6.5294e-266	7.94335e-294	0	0	0	0	0	0	0	0	0	0	0	0	0	0	0	0	0	0	0	0	0	0	0	0		0	0	0	0	0
	N	1636	1636	1636	1636	1636	1636	1636	1636	1636	1636	1636	1636	1636	1636	1636	1636	1636	1636	1636	1636	1636	1636	1636	1636	1636	1636	1636	1636	1636	1636	1636	1636	1636	1636	1636	1636	1636	1636	1636	1636	1636	1636	1636	1636	1636	1636	1636	1636
W495	Pearson Correlation	-.355**	.182**	.221**	.262**	.302**	.341**	.385**	.424**	.460**	.497**	.536**	.573**	.606**	.636**	.663**	.689**	.715**	.739**	.761**	.781**	.802**	.821**	.839**	.857**	.875**	.891**	.907**	.922**	.936**	.948**	.958**	.966**	.973**	.979**	.985**	.989**	.992**	.995**	.997**	.998**	.999**	1.000**	1.000**	1	1.000**	1.000**	1.000**	.999**
	Sig. (2-tailed)	1.01591e-49	1.21266e-13	1.60711e-19	4.32512e-27	6.77428e-36	1.07833e-45	7.34954e-59	1.74942e-72	2.31433e-86	1.00763e-102	3.07516e-122	1.8912e-143	6.19625e-165	5.24652e-186	1.00699e-207	4.09247e-231	6.27391e-256	4.33813e-283	0	0	0	0	0	0	0	0	0	0	0	0	0	0	0	0	0	0	0	0	0	0	0	0	0		0	0	0	0
	N	1636	1636	1636	1636	1636	1636	1636	1636	1636	1636	1636	1636	1636	1636	1636	1636	1636	1636	1636	1636	1636	1636	1636	1636	1636	1636	1636	1636	1636	1636	1636	1636	1636	1636	1636	1636	1636	1636	1636	1636	1636	1636	1636	1636	1636	1636	1636	1636
W496	Pearson Correlation	-.359**	.171**	.210**	.252**	.292**	.330**	.375**	.414**	.450**	.487**	.527**	.564**	.598**	.627**	.655**	.681**	.707**	.732**	.754**	.774**	.795**	.815**	.833**	.852**	.869**	.886**	.902**	.917**	.932**	.945**	.954**	.963**	.970**	.977**	.983**	.987**	.991**	.994**	.996**	.998**	.998**	.999**	1.000**	1.000**	1	1.000**	1.000**	1.000**
	Sig. (2-tailed)	4.36687e-51	2.99799e-12	8.23315e-18	4.91631e-25	1.73108e-33	6.16402e-43	1.11746e-55	6.72445e-69	2.15017e-82	2.5023e-98	2.33206e-117	4.59396e-138	4.70837e-159	1.19337e-179	6.95851e-201	9.2516e-224	5.01462e-248	1.37082e-274	4.2124e-300	0	0	0	0	0	0	0	0	0	0	0	0	0	0	0	0	0	0	0	0	0	0	0	0	0		0	0	0
	N	1636	1636	1636	1636	1636	1636	1636	1636	1636	1636	1636	1636	1636	1636	1636	1636	1636	1636	1636	1636	1636	1636	1636	1636	1636	1636	1636	1636	1636	1636	1636	1636	1636	1636	1636	1636	1636	1636	1636	1636	1636	1636	1636	1636	1636	1636	1636	1636
W497	Pearson Correlation	-.363**	.162**	.201**	.242**	.283**	.321**	.366**	.406**	.442**	.479**	.518**	.556**	.590**	.620**	.647**	.674**	.700**	.725**	.747**	.768**	.789**	.809**	.828**	.846**	.865**	.882**	.898**	.914**	.929**	.941**	.951**	.961**	.968**	.975**	.981**	.986**	.989**	.993**	.995**	.997**	.998**	.999**	.999**	1.000**	1.000**	1	1.000**	1.000**
	Sig. (2-tailed)	3.01017e-52	4.16272e-11	2.14592e-16	2.55774e-23	1.81375e-31	1.29755e-40	5.48052e-53	7.35387e-66	5.04574e-79	1.37195e-94	3.35401e-113	1.79952e-133	4.93541e-154	3.20308e-174	4.86369e-195	1.79517e-217	2.85131e-241	2.52422e-267	2.41094e-292	0	0	0	0	0	0	0	0	0	0	0	0	0	0	0	0	0	0	0	0	0	0	0	0	0	0		0	0
	N	1636	1636	1636	1636	1636	1636	1636	1636	1636	1636	1636	1636	1636	1636	1636	1636	1636	1636	1636	1636	1636	1636	1636	1636	1636	1636	1636	1636	1636	1636	1636	1636	1636	1636	1636	1636	1636	1636	1636	1636	1636	1636	1636	1636	1636	1636	1636	1636
W498	Pearson Correlation	-.367**	.154**	.193**	.235**	.275**	.314**	.358**	.398**	.434**	.472**	.511**	.549**	.583**	.613**	.641**	.668**	.694**	.720**	.742**	.763**	.784**	.804**	.823**	.842**	.861**	.878**	.894**	.910**	.926**	.939**	.949**	.958**	.965**	.973**	.980**	.984**	.988**	.992**	.994**	.996**	.997**	.998**	.999**	1.000**	1.000**	1.000**	1	1.000**
	Sig. (2-tailed)	3.08346e-53	3.45454e-10	3.02676e-15	6.45885e-22	8.2676e-30	1.06422e-38	9.17395e-51	2.41726e-63	3.15267e-76	1.75084e-91	9.59936e-110	1.19499e-129	7.45894e-150	1.06534e-169	3.59503e-190	3.10209e-212	1.20487e-235	2.83713e-261	6.95084e-286	0	0	0	0	0	0	0	0	0	0	0	0	0	0	0	0	0	0	0	0	0	0	0	0	0	0	0		0
	N	1636	1636	1636	1636	1636	1636	1636	1636	1636	1636	1636	1636	1636	1636	1636	1636	1636	1636	1636	1636	1636	1636	1636	1636	1636	1636	1636	1636	1636	1636	1636	1636	1636	1636	1636	1636	1636	1636	1636	1636	1636	1636	1636	1636	1636	1636	1636	1636
W499	Pearson Correlation	-.369**	.148**	.187**	.228**	.268**	.307**	.352**	.392**	.428**	.466**	.505**	.543**	.578**	.608**	.636**	.663**	.689**	.715**	.737**	.758**	.779**	.800**	.819**	.838**	.857**	.874**	.891**	.907**	.923**	.936**	.947**	.956**	.964**	.971**	.978**	.983**	.987**	.991**	.994**	.995**	.997**	.998**	.999**	.999**	1.000**	1.000**	1.000**	1
	Sig. (2-tailed)	4.67505e-54	1.9753e-09	2.7382e-14	9.67895e-21	2.06872e-28	4.43395e-37	7.1003e-49	3.36294e-61	7.666e-74	7.91463e-89	8.76489e-107	2.25986e-126	2.88134e-146	8.15461e-166	5.48736e-186	9.86735e-208	8.31385e-231	4.53941e-256	2.51702e-280	6.64161e-306	0	0	0	0	0	0	0	0	0	0	0	0	0	0	0	0	0	0	0	0	0	0	0	0	0	0	0
	N	1636	1636	1636	1636	1636	1636	1636	1636	1636	1636	1636	1636	1636	1636	1636	1636	1636	1636	1636	1636	1636	1636	1636	1636	1636	1636	1636	1636	1636	1636	1636	1636	1636	1636	1636	1636	1636	1636	1636	1636	1636	1636	1636	1636	1636	1636	1636	1636
W500	Pearson Correlation	-.372**	.142**	.181**	.223**	.263**	.302**	.347**	.387**	.423**	.461**	.500**	.539**	.573**	.603**	.631**	.659**	.685**	.711**	.733**	.755**	.776**	.797**	.816**	.835**	.854**	.872**	.888**	.905**	.921**	.934**	.945**	.954**	.962**	.970**	.977**	.982**	.986**	.990**	.993**	.995**	.996**	.997**	.998**	.999**	.999**	1.000**	1.000**	1.000**
	Sig. (2-tailed)	1.04017e-54	7.49493e-09	1.49701e-13	7.92264e-20	2.55095e-27	8.23142e-36	2.16611e-47	1.64159e-59	5.85315e-72	9.95913e-87	1.93557e-104	8.96587e-124	2.02108e-143	9.90515e-163	1.16086e-182	3.76322e-204	5.85529e-227	6.27912e-252	6.66364e-276	3.4974e-301	0	0	0	0	0	0	0	0	0	0	0	0	0	0	0	0	0	0	0	0	0	0	0	0	0	0	0	0
	N	1636	1636	1636	1636	1636	1636	1636	1636	1636	1636	1636	1636	1636	1636	1636	1636	1636	1636	1636	1636	1636	1636	1636	1636	1636	1636	1636	1636	1636	1636	1636	1636	1636	1636	1636	1636	1636	1636	1636	1636	1636	1636	1636	1636	1636	1636	1636	1636
W501	Pearson Correlation	-.373**	.138**	.177**	.219**	.259**	.298**	.343**	.383**	.419**	.457**	.497**	.535**	.569**	.600**	.628**	.655**	.682**	.708**	.730**	.752**	.773**	.794**	.813**	.833**	.852**	.869**	.886**	.903**	.919**	.932**	.943**	.953**	.961**	.969**	.976**	.981**	.985**	.989**	.992**	.994**	.996**	.997**	.998**	.999**	.999**	1.000**	1.000**	1.000**
	Sig. (2-tailed)	4.10069e-55	1.99866e-08	5.29012e-13	3.82511e-19	1.69225e-26	7.51831e-35	2.91503e-46	3.1903e-58	1.61419e-70	4.05782e-85	1.22814e-102	8.98711e-122	3.16589e-141	2.37482e-160	4.30236e-180	2.20846e-201	5.54143e-224	9.97168e-249	1.75114e-272	1.56089e-297	0	0	0	0	0	0	0	0	0	0	0	0	0	0	0	0	0	0	0	0	0	0	0	0	0	0	0	0
	N	1636	1636	1636	1636	1636	1636	1636	1636	1636	1636	1636	1636	1636	1636	1636	1636	1636	1636	1636	1636	1636	1636	1636	1636	1636	1636	1636	1636	1636	1636	1636	1636	1636	1636	1636	1636	1636	1636	1636	1636	1636	1636	1636	1636	1636	1636	1636	1636
W502	Pearson Correlation	-.373**	.136**	.175**	.217**	.257**	.296**	.340**	.381**	.417**	.455**	.495**	.533**	.567**	.598**	.626**	.654**	.680**	.706**	.728**	.750**	.771**	.792**	.812**	.831**	.850**	.868**	.885**	.902**	.918**	.931**	.942**	.952**	.960**	.968**	.975**	.981**	.985**	.989**	.992**	.994**	.995**	.997**	.998**	.999**	.999**	1.000**	1.000**	1.000**
	Sig. (2-tailed)	3.26643e-55	3.19108e-08	9.76936e-13	8.31835e-19	4.35556e-26	2.29626e-34	1.09841e-45	1.46824e-57	8.99866e-70	2.80267e-84	1.08386e-101	1.02357e-120	4.61554e-140	4.38586e-159	1.01171e-178	6.72e-200	2.19924e-222	5.2804e-247	1.22375e-270	1.46324e-295	0	0	0	0	0	0	0	0	0	0	0	0	0	0	0	0	0	0	0	0	0	0	0	0	0	0	0	0
	N	1636	1636	1636	1636	1636	1636	1636	1636	1636	1636	1636	1636	1636	1636	1636	1636	1636	1636	1636	1636	1636	1636	1636	1636	1636	1636	1636	1636	1636	1636	1636	1636	1636	1636	1636	1636	1636	1636	1636	1636	1636	1636	1636	1636	1636	1636	1636	1636
W503	Pearson Correlation	-.372**	.136**	.175**	.216**	.257**	.296**	.340**	.380**	.417**	.455**	.494**	.533**	.567**	.598**	.626**	.653**	.680**	.706**	.728**	.750**	.771**	.792**	.812**	.831**	.850**	.868**	.885**	.902**	.918**	.931**	.942**	.952**	.960**	.968**	.975**	.981**	.985**	.989**	.992**	.994**	.995**	.997**	.998**	.999**	.999**	.999**	1.000**	1.000**
	Sig. (2-tailed)	5.45767e-55	3.15475e-08	9.77693e-13	8.45416e-19	4.5235e-26	2.44014e-34	1.20485e-45	1.66405e-57	1.05544e-69	3.40452e-84	1.37918e-101	1.36242e-120	6.43426e-140	6.39758e-159	1.5382e-178	1.06555e-199	3.68866e-222	9.31823e-247	2.25649e-270	2.8391e-295	0	0	0	0	0	0	0	0	0	0	0	0	0	0	0	0	0	0	0	0	0	0	0	0	0	0	0	0
	N	1636	1636	1636	1636	1636	1636	1636	1636	1636	1636	1636	1636	1636	1636	1636	1636	1636	1636	1636	1636	1636	1636	1636	1636	1636	1636	1636	1636	1636	1636	1636	1636	1636	1636	1636	1636	1636	1636	1636	1636	1636	1636	1636	1636	1636	1636	1636	1636
W504	Pearson Correlation	-.371**	.138**	.177**	.218**	.258**	.297**	.342**	.382**	.418**	.456**	.496**	.534**	.568**	.599**	.627**	.654**	.681**	.707**	.729**	.751**	.772**	.793**	.812**	.832**	.851**	.869**	.886**	.902**	.918**	.932**	.943**	.953**	.960**	.968**	.976**	.981**	.985**	.989**	.992**	.994**	.995**	.997**	.998**	.999**	.999**	.999**	1.000**	1.000**
	Sig. (2-tailed)	1.40152e-54	2.12058e-08	5.9796e-13	4.67698e-19	2.27353e-26	1.11762e-34	4.9488e-46	6.19205e-58	3.5854e-70	1.0439e-84	3.78458e-102	3.33391e-121	1.40775e-140	1.26063e-159	2.71408e-179	1.67023e-200	5.14873e-223	1.13927e-247	2.42466e-271	2.66165e-296	0	0	0	0	0	0	0	0	0	0	0	0	0	0	0	0	0	0	0	0	0	0	0	0	0	0	0	0
	N	1636	1636	1636	1636	1636	1636	1636	1636	1636	1636	1636	1636	1636	1636	1636	1636	1636	1636	1636	1636	1636	1636	1636	1636	1636	1636	1636	1636	1636	1636	1636	1636	1636	1636	1636	1636	1636	1636	1636	1636	1636	1636	1636	1636	1636	1636	1636	1636
W505	Pearson Correlation	-.369**	.141**	.180**	.221**	.262**	.300**	.345**	.385**	.421**	.459**	.498**	.536**	.571**	.601**	.629**	.657**	.683**	.709**	.731**	.752**	.774**	.795**	.814**	.833**	.852**	.870**	.887**	.903**	.919**	.933**	.944**	.953**	.961**	.969**	.976**	.981**	.985**	.989**	.992**	.994**	.996**	.997**	.998**	.999**	.999**	.999**	1.000**	1.000**
	Sig. (2-tailed)	6.5864e-54	9.48779e-09	2.18147e-13	1.37441e-19	5.37924e-27	2.14673e-35	7.40411e-47	7.33344e-59	3.41403e-71	7.83622e-86	2.17201e-103	1.4483e-122	4.65696e-142	3.2201e-161	5.36678e-181	2.51175e-202	5.71481e-225	9.1356e-250	1.44415e-273	1.14471e-298	0	0	0	0	0	0	0	0	0	0	0	0	0	0	0	0	0	0	0	0	0	0	0	0	0	0	0	0
	N	1636	1636	1636	1636	1636	1636	1636	1636	1636	1636	1636	1636	1636	1636	1636	1636	1636	1636	1636	1636	1636	1636	1636	1636	1636	1636	1636	1636	1636	1636	1636	1636	1636	1636	1636	1636	1636	1636	1636	1636	1636	1636	1636	1636	1636	1636	1636	1636
W506	Pearson Correlation	-.366**	.147**	.186**	.227**	.267**	.306**	.350**	.390**	.426**	.464**	.503**	.541**	.575**	.605**	.633**	.661**	.687**	.712**	.735**	.756**	.777**	.798**	.817**	.836**	.855**	.873**	.889**	.906**	.921**	.935**	.945**	.955**	.962**	.970**	.977**	.982**	.986**	.990**	.993**	.995**	.996**	.997**	.998**	.999**	.999**	.999**	1.000**	1.000**
	Sig. (2-tailed)	7.06691e-53	2.16393e-09	3.43256e-14	1.45006e-20	3.80411e-28	1.02762e-36	2.21953e-48	1.41732e-60	4.37185e-73	6.37054e-88	1.06126e-105	4.17096e-125	7.99405e-145	3.39034e-164	3.45267e-184	9.56883e-206	1.24279e-228	1.08536e-253	9.65677e-278	4.1451e-303	0	0	0	0	0	0	0	0	0	0	0	0	0	0	0	0	0	0	0	0	0	0	0	0	0	0	0	0
	N	1636	1636	1636	1636	1636	1636	1636	1636	1636	1636	1636	1636	1636	1636	1636	1636	1636	1636	1636	1636	1636	1636	1636	1636	1636	1636	1636	1636	1636	1636	1636	1636	1636	1636	1636	1636	1636	1636	1636	1636	1636	1636	1636	1636	1636	1636	1636	1636
W507	Pearson Correlation	-.361**	.155**	.194**	.235**	.275**	.313**	.358**	.397**	.433**	.470**	.510**	.548**	.582**	.612**	.639**	.666**	.692**	.718**	.740**	.761**	.782**	.803**	.821**	.840**	.859**	.876**	.893**	.909**	.924**	.937**	.948**	.957**	.964**	.972**	.979**	.983**	.987**	.991**	.993**	.995**	.996**	.997**	.998**	.999**	.999**	.999**	.999**	.999**
	Sig. (2-tailed)	1.50728e-51	2.62258e-10	2.49059e-15	6.01836e-22	9.04204e-30	1.41156e-38	1.57555e-50	5.42041e-63	9.33134e-76	7.12148e-91	5.76035e-109	1.06629e-128	9.82543e-149	2.06994e-168	1.04064e-188	1.35592e-210	8.04072e-234	2.95242e-259	1.14472e-283	0	0	0	0	0	0	0	0	0	0	0	0	0	0	0	0	0	0	0	0	0	0	0	0	0	0	0	0	0
	N	1636	1636	1636	1636	1636	1636	1636	1636	1636	1636	1636	1636	1636	1636	1636	1636	1636	1636	1636	1636	1636	1636	1636	1636	1636	1636	1636	1636	1636	1636	1636	1636	1636	1636	1636	1636	1636	1636	1636	1636	1636	1636	1636	1636	1636	1636	1636	1636
W508	Pearson Correlation	-.356**	.166**	.204**	.245**	.285**	.323**	.367**	.407**	.442**	.479**	.518**	.556**	.590**	.619**	.647**	.674**	.699**	.725**	.746**	.767**	.788**	.808**	.827**	.846**	.864**	.881**	.897**	.913**	.928**	.940**	.950**	.960**	.967**	.974**	.980**	.985**	.988**	.992**	.994**	.996**	.997**	.998**	.998**	.999**	.999**	.999**	.999**	.999**
	Sig. (2-tailed)	5.59592e-50	1.57587e-11	7.79114e-17	9.25324e-24	6.81604e-32	5.27424e-41	2.52799e-53	3.92325e-66	3.18995e-79	1.05697e-94	3.3566e-113	2.35149e-133	8.3787e-154	7.12617e-174	1.4345e-194	7.05704e-217	1.49866e-240	1.7873e-266	2.35451e-291	0	0	0	0	0	0	0	0	0	0	0	0	0	0	0	0	0	0	0	0	0	0	0	0	0	0	0	0	0
	N	1636	1636	1636	1636	1636	1636	1636	1636	1636	1636	1636	1636	1636	1636	1636	1636	1636	1636	1636	1636	1636	1636	1636	1636	1636	1636	1636	1636	1636	1636	1636	1636	1636	1636	1636	1636	1636	1636	1636	1636	1636	1636	1636	1636	1636	1636	1636	1636
W509	Pearson Correlation	-.348**	.180**	.218**	.259**	.298**	.336**	.380**	.419**	.454**	.491**	.530**	.567**	.601**	.630**	.657**	.684**	.709**	.734**	.755**	.776**	.796**	.816**	.834**	.853**	.870**	.887**	.903**	.918**	.932**	.945**	.954**	.963**	.970**	.976**	.983**	.987**	.990**	.993**	.995**	.996**	.997**	.998**	.998**	.999**	.999**	.999**	.999**	.999**
	Sig. (2-tailed)	7.74302e-48	2.43934e-13	4.86326e-19	2.15198e-26	5.86774e-35	1.70494e-44	2.50476e-57	1.27773e-70	3.62664e-84	3.73123e-100	3.18488e-119	5.68996e-140	5.31838e-161	1.26123e-181	6.96657e-203	8.65283e-226	4.29418e-250	1.04396e-276	3.00353e-302	0	0	0	0	0	0	0	0	0	0	0	0	0	0	0	0	0	0	0	0	0	0	0	0	0	0	0	0	0
	N	1636	1636	1636	1636	1636	1636	1636	1636	1636	1636	1636	1636	1636	1636	1636	1636	1636	1636	1636	1636	1636	1636	1636	1636	1636	1636	1636	1636	1636	1636	1636	1636	1636	1636	1636	1636	1636	1636	1636	1636	1636	1636	1636	1636	1636	1636	1636	1636
W510	Pearson Correlation	-.339**	.197**	.235**	.275**	.315**	.352**	.396**	.435**	.470**	.506**	.545**	.581**	.614**	.643**	.670**	.696**	.721**	.745**	.766**	.786**	.806**	.826**	.843**	.861**	.878**	.894**	.910**	.924**	.938**	.950**	.959**	.967**	.973**	.979**	.985**	.989**	.992**	.994**	.996**	.997**	.998**	.998**	.998**	.998**	.998**	.998**	.998**	.998**
	Sig. (2-tailed)	2.28634e-45	8.95938e-16	5.75054e-22	7.39841e-30	5.80973e-39	4.92518e-49	1.63088e-62	2.03992e-76	1.53057e-90	3.57798e-107	5.74141e-127	1.79553e-148	3.04583e-170	1.4116e-191	1.49184e-213	3.1545e-237	2.417e-262	7.60567e-290	0	0	0	0	0	0	0	0	0	0	0	0	0	0	0	0	0	0	0	0	0	0	0	0	0	0	0	0	0	0
	N	1636	1636	1636	1636	1636	1636	1636	1636	1636	1636	1636	1636	1636	1636	1636	1636	1636	1636	1636	1636	1636	1636	1636	1636	1636	1636	1636	1636	1636	1636	1636	1636	1636	1636	1636	1636	1636	1636	1636	1636	1636	1636	1636	1636	1636	1636	1636	1636
W511	Pearson Correlation	-.329**	.217**	.255**	.295**	.334**	.371**	.414**	.453**	.487**	.523**	.561**	.597**	.630**	.658**	.684**	.710**	.734**	.758**	.779**	.798**	.818**	.836**	.854**	.871**	.887**	.903**	.917**	.931**	.944**	.955**	.964**	.971**	.977**	.983**	.988**	.991**	.993**	.995**	.997**	.997**	.998**	.998**	.998**	.997**	.997**	.997**	.996**	.996**
	Sig. (2-tailed)	1.3782e-42	6.71809e-19	1.13481e-25	3.39963e-34	6.13462e-44	1.21212e-54	6.86073e-69	1.61688e-83	2.48717e-98	9.95397e-116	2.17142e-136	8.4544e-159	1.85364e-181	1.21392e-203	1.75173e-226	4.40199e-251	3.54758e-277	9.42338e-306	0	0	0	0	0	0	0	0	0	0	0	0	0	0	0	0	0	0	0	0	0	0	0	0	0	0	0	0	0	0
	N	1636	1636	1636	1636	1636	1636	1636	1636	1636	1636	1636	1636	1636	1636	1636	1636	1636	1636	1636	1636	1636	1636	1636	1636	1636	1636	1636	1636	1636	1636	1636	1636	1636	1636	1636	1636	1636	1636	1636	1636	1636	1636	1636	1636	1636	1636	1636	1636
W512	Pearson Correlation	-.318**	.239**	.276**	.316**	.355**	.392**	.434**	.472**	.506**	.542**	.579**	.615**	.646**	.674**	.700**	.725**	.749**	.772**	.792**	.811**	.830**	.848**	.865**	.881**	.897**	.912**	.925**	.938**	.951**	.961**	.969**	.976**	.981**	.986**	.990**	.993**	.995**	.996**	.997**	.997**	.997**	.997**	.997**	.996**	.995**	.995**	.994**	.994**
	Sig. (2-tailed)	1.11211e-39	1.15464e-22	4.47971e-30	2.6775e-39	9.49674e-50	3.72733e-61	2.96705e-76	1.08812e-91	2.86024e-107	1.58632e-125	3.71162e-147	1.39023e-170	3.04856e-194	2.19491e-217	3.34369e-241	7.52315e-267	4.7189e-294	0	0	0	0	0	0	0	0	0	0	0	0	0	0	0	0	0	0	0	0	0	0	0	0	0	0	0	0	0	0	0
	N	1636	1636	1636	1636	1636	1636	1636	1636	1636	1636	1636	1636	1636	1636	1636	1636	1636	1636	1636	1636	1636	1636	1636	1636	1636	1636	1636	1636	1636	1636	1636	1636	1636	1636	1636	1636	1636	1636	1636	1636	1636	1636	1636	1636	1636	1636	1636	1636
W513	Pearson Correlation	-.304**	.266**	.303**	.342**	.380**	.417**	.459**	.496**	.530**	.564**	.601**	.636**	.667**	.694**	.719**	.743**	.766**	.789**	.808**	.826**	.844**	.861**	.877**	.893**	.908**	.922**	.935**	.947**	.958**	.967**	.974**	.981**	.985**	.989**	.992**	.994**	.996**	.996**	.997**	.996**	.996**	.995**	.995**	.994**	.993**	.992**	.991**	.991**
	Sig. (2-tailed)	3.13061e-36	7.89592e-28	4.84218e-36	3.83135e-46	1.75125e-57	8.96102e-70	5.95485e-86	2.06865e-102	5.74109e-119	2.5708e-138	3.45782e-161	6.46211e-186	7.33927e-211	3.0602e-235	2.53914e-260	2.51007e-287	0	0	0	0	0	0	0	0	0	0	0	0	0	0	0	0	0	0	0	0	0	0	0	0	0	0	0	0	0	0	0	0
	N	1636	1636	1636	1636	1636	1636	1636	1636	1636	1636	1636	1636	1636	1636	1636	1636	1636	1636	1636	1636	1636	1636	1636	1636	1636	1636	1636	1636	1636	1636	1636	1636	1636	1636	1636	1636	1636	1636	1636	1636	1636	1636	1636	1636	1636	1636	1636	1636
W514	Pearson Correlation	-.287**	.298**	.335**	.373**	.411**	.447**	.488**	.525**	.557**	.591**	.627**	.661**	.691**	.717**	.741**	.764**	.786**	.808**	.826**	.844**	.861**	.877**	.892**	.907**	.921**	.933**	.945**	.956**	.966**	.974**	.980**	.985**	.989**	.992**	.994**	.995**	.996**	.996**	.995**	.994**	.994**	.992**	.991**	.990**	.989**	.987**	.986**	.986**
	Sig. (2-tailed)	2.74616e-32	7.05373e-35	4.4251e-44	2.85213e-55	1.02277e-67	4.12786e-81	1.23443e-98	2.22933e-116	3.67146e-134	6.8506e-155	2.49229e-179	1.03396e-205	2.70748e-232	2.94701e-258	5.8895e-285	0	0	0	0	0	0	0	0	0	0	0	0	0	0	0	0	0	0	0	0	0	0	0	0	0	0	0	0	0	0	0	0	0
	N	1636	1636	1636	1636	1636	1636	1636	1636	1636	1636	1636	1636	1636	1636	1636	1636	1636	1636	1636	1636	1636	1636	1636	1636	1636	1636	1636	1636	1636	1636	1636	1636	1636	1636	1636	1636	1636	1636	1636	1636	1636	1636	1636	1636	1636	1636	1636	1636
W515	Pearson Correlation	-.267**	.333**	.369**	.407**	.444**	.479**	.519**	.555**	.587**	.620**	.655**	.687**	.716**	.741**	.764**	.787**	.808**	.828**	.846**	.862**	.878**	.893**	.907**	.921**	.933**	.945**	.955**	.965**	.974**	.981**	.985**	.989**	.992**	.994**	.995**	.995**	.995**	.994**	.992**	.991**	.990**	.988**	.986**	.984**	.983**	.981**	.980**	.979**
	Sig. (2-tailed)	3.41215e-28	1.26218e-43	6.08486e-54	2.34234e-66	4.71357e-80	1.07423e-94	9.45579e-114	5.86639e-133	3.79553e-152	1.86154e-174	1.04784e-200	5.31738e-229	1.72943e-257	2.67884e-285	0	0	0	0	0	0	0	0	0	0	0	0	0	0	0	0	0	0	0	0	0	0	0	0	0	0	0	0	0	0	0	0	0	0
	N	1636	1636	1636	1636	1636	1636	1636	1636	1636	1636	1636	1636	1636	1636	1636	1636	1636	1636	1636	1636	1636	1636	1636	1636	1636	1636	1636	1636	1636	1636	1636	1636	1636	1636	1636	1636	1636	1636	1636	1636	1636	1636	1636	1636	1636	1636	1636	1636
W516	Pearson Correlation	-.245**	.373**	.408**	.446**	.482**	.516**	.555**	.590**	.621**	.652**	.685**	.717**	.744**	.768**	.790**	.811**	.831**	.850**	.867**	.882**	.896**	.910**	.923**	.935**	.946**	.957**	.966**	.974**	.981**	.986**	.990**	.992**	.994**	.994**	.994**	.993**	.992**	.990**	.988**	.985**	.983**	.981**	.979**	.976**	.974**	.972**	.971**	.969**
	Sig. (2-tailed)	7.98476e-24	4.45025e-55	1.01265e-66	1.32962e-80	8.50024e-96	6.03056e-112	7.44475e-133	7.66098e-154	9.60626e-175	5.37798e-199	1.79837e-227	3.87986e-258	5.4102e-289	0	0	0	0	0	0	0	0	0	0	0	0	0	0	0	0	0	0	0	0	0	0	0	0	0	0	0	0	0	0	0	0	0	0	0
	N	1636	1636	1636	1636	1636	1636	1636	1636	1636	1636	1636	1636	1636	1636	1636	1636	1636	1636	1636	1636	1636	1636	1636	1636	1636	1636	1636	1636	1636	1636	1636	1636	1636	1636	1636	1636	1636	1636	1636	1636	1636	1636	1636	1636	1636	1636	1636	1636
W517	Pearson Correlation	-.219**	.417**	.452**	.488**	.523**	.557**	.594**	.628**	.657**	.688**	.719**	.749**	.775**	.798**	.818**	.838**	.856**	.874**	.889**	.902**	.916**	.928**	.939**	.950**	.959**	.968**	.975**	.982**	.987**	.990**	.992**	.993**	.994**	.993**	.991**	.989**	.987**	.983**	.980**	.977**	.974**	.971**	.968**	.965**	.962**	.960**	.958**	.956**
	Sig. (2-tailed)	2.73936e-19	5.82635e-70	3.5661e-83	8.44015e-99	8.7951e-116	9.79753e-134	7.07017e-157	5.13561e-180	5.32187e-203	1.27231e-229	7.84308e-261	2.00693e-294	0	0	0	0	0	0	0	0	0	0	0	0	0	0	0	0	0	0	0	0	0	0	0	0	0	0	0	0	0	0	0	0	0	0	0	0
	N	1636	1636	1636	1636	1636	1636	1636	1636	1636	1636	1636	1636	1636	1636	1636	1636	1636	1636	1636	1636	1636	1636	1636	1636	1636	1636	1636	1636	1636	1636	1636	1636	1636	1636	1636	1636	1636	1636	1636	1636	1636	1636	1636	1636	1636	1636	1636	1636
W518	Pearson Correlation	-.192**	.463**	.497**	.532**	.566**	.598**	.634**	.666**	.695**	.723**	.753**	.781**	.806**	.827**	.846**	.864**	.880**	.896**	.910**	.922**	.933**	.944**	.954**	.963**	.971**	.977**	.983**	.987**	.991**	.992**	.993**	.992**	.991**	.989**	.985**	.982**	.978**	.974**	.969**	.965**	.962**	.958**	.954**	.950**	.947**	.945**	.942**	.940**
	Sig. (2-tailed)	5.22793e-15	6.66089e-88	7.4797e-103	2.05156e-120	2.17184e-139	2.3068e-159	5.14422e-185	1.3709e-210	6.09745e-236	2.85411e-265	1.27838e-299	0	0	0	0	0	0	0	0	0	0	0	0	0	0	0	0	0	0	0	0	0	0	0	0	0	0	0	0	0	0	0	0	0	0	0	0	0
	N	1636	1636	1636	1636	1636	1636	1636	1636	1636	1636	1636	1636	1636	1636	1636	1636	1636	1636	1636	1636	1636	1636	1636	1636	1636	1636	1636	1636	1636	1636	1636	1636	1636	1636	1636	1636	1636	1636	1636	1636	1636	1636	1636	1636	1636	1636	1636	1636
W519	Pearson Correlation	-.159**	.515**	.548**	.582**	.614**	.644**	.679**	.709**	.735**	.762**	.790**	.816**	.838**	.857**	.874**	.890**	.905**	.919**	.931**	.941**	.951**	.960**	.968**	.974**	.980**	.985**	.988**	.991**	.992**	.991**	.990**	.987**	.985**	.981**	.975**	.971**	.966**	.960**	.954**	.949**	.945**	.940**	.935**	.931**	.927**	.924**	.921**	.919**
	Sig. (2-tailed)	9.24029e-11	1.22225e-111	1.0144e-128	1.1432e-148	4.0747e-170	1.32136e-192	2.09992e-221	4.73314e-250	2.07044e-278	0	0	0	0	0	0	0	0	0	0	0	0	0	0	0	0	0	0	0	0	0	0	0	0	0	0	0	0	0	0	0	0	0	0	0	0	0	0	0
	N	1636	1636	1636	1636	1636	1636	1636	1636	1636	1636	1636	1636	1636	1636	1636	1636	1636	1636	1636	1636	1636	1636	1636	1636	1636	1636	1636	1636	1636	1636	1636	1636	1636	1636	1636	1636	1636	1636	1636	1636	1636	1636	1636	1636	1636	1636	1636	1636
W520	Pearson Correlation	-.118**	.578**	.609**	.641**	.671**	.699**	.731**	.759**	.783**	.808**	.833**	.855**	.875**	.892**	.906**	.920**	.932**	.944**	.953**	.961**	.968**	.975**	.980**	.984**	.988**	.990**	.990**	.990**	.988**	.985**	.981**	.976**	.971**	.965**	.958**	.951**	.945**	.937**	.929**	.923**	.918**	.912**	.906**	.901**	.896**	.892**	.889**	.886**
	Sig. (2-tailed)	1.86386e-06	1.50469e-146	1.51599e-166	8.9031e-190	1.19665e-214	1.20691e-240	7.33929e-274	7.46111e-307	0	0	0	0	0	0	0	0	0	0	0	0	0	0	0	0	0	0	0	0	0	0	0	0	0	0	0	0	0	0	0	0	0	0	0	0	0	0	0	0
	N	1636	1636	1636	1636	1636	1636	1636	1636	1636	1636	1636	1636	1636	1636	1636	1636	1636	1636	1636	1636	1636	1636	1636	1636	1636	1636	1636	1636	1636	1636	1636	1636	1636	1636	1636	1636	1636	1636	1636	1636	1636	1636	1636	1636	1636	1636	1636	1636
W521	Pearson Correlation	-.071**	.644**	.672**	.702**	.730**	.756**	.785**	.809**	.831**	.852**	.874**	.894**	.910**	.924**	.936**	.947**	.956**	.965**	.971**	.977**	.981**	.985**	.987**	.989**	.989**	.988**	.986**	.983**	.977**	.971**	.965**	.958**	.951**	.942**	.932**	.923**	.915**	.906**	.896**	.889**	.882**	.876**	.868**	.862**	.857**	.852**	.848**	.845**
	Sig. (2-tailed)	0.0041456	4.59344e-192	1.16606e-215	5.58597e-243	3.80466e-272	1.40365e-302	0	0	0	0	0	0	0	0	0	0	0	0	0	0	0	0	0	0	0	0	0	0	0	0	0	0	0	0	0	0	0	0	0	0	0	0	0	0	0	0	0	0
	N	1636	1636	1636	1636	1636	1636	1636	1636	1636	1636	1636	1636	1636	1636	1636	1636	1636	1636	1636	1636	1636	1636	1636	1636	1636	1636	1636	1636	1636	1636	1636	1636	1636	1636	1636	1636	1636	1636	1636	1636	1636	1636	1636	1636	1636	1636	1636	1636
W522	Pearson Correlation	-0.0221057	.707**	.733**	.760**	.785**	.808**	.834**	.855**	.874**	.892**	.910**	.926**	.940**	.950**	.959**	.967**	.973**	.979**	.983**	.986**	.987**	.988**	.988**	.986**	.984**	.980**	.974**	.968**	.959**	.950**	.941**	.931**	.922**	.911**	.898**	.888**	.878**	.866**	.855**	.847**	.839**	.831**	.823**	.815**	.809**	.804**	.800**	.796**
	Sig. (2-tailed)	0.371566	9.26051e-248	1.28223e-275	8.14925e-308	0	0	0	0	0	0	0	0	0	0	0	0	0	0	0	0	0	0	0	0	0	0	0	0	0	0	0	0	0	0	0	0	0	0	0	0	0	0	0	0	0	0	0	0
	N	1636	1636	1636	1636	1636	1636	1636	1636	1636	1636	1636	1636	1636	1636	1636	1636	1636	1636	1636	1636	1636	1636	1636	1636	1636	1636	1636	1636	1636	1636	1636	1636	1636	1636	1636	1636	1636	1636	1636	1636	1636	1636	1636	1636	1636	1636	1636	1636
W523	Pearson Correlation	0.0345292	.773**	.797**	.820**	.842**	.862**	.883**	.901**	.916**	.930**	.944**	.956**	.965**	.972**	.978**	.982**	.985**	.987**	.987**	.987**	.985**	.982**	.979**	.974**	.968**	.960**	.951**	.941**	.929**	.916**	.904**	.892**	.880**	.866**	.851**	.838**	.826**	.813**	.800**	.789**	.781**	.772**	.762**	.753**	.747**	.741**	.735**	.731**
	Sig. (2-tailed)	0.162723	0	0	0	0	0	0	0	0	0	0	0	0	0	0	0	0	0	0	0	0	0	0	0	0	0	0	0	0	0	0	0	0	0	0	0	0	0	0	0	0	0	0	6.43529e-300	1.46924e-291	1.95066e-284	1.56422e-278	1.44595e-273
	N	1636	1636	1636	1636	1636	1636	1636	1636	1636	1636	1636	1636	1636	1636	1636	1636	1636	1636	1636	1636	1636	1636	1636	1636	1636	1636	1636	1636	1636	1636	1636	1636	1636	1636	1636	1636	1636	1636	1636	1636	1636	1636	1636	1636	1636	1636	1636	1636
W524	Pearson Correlation	.101**	.842**	.861**	.881**	.898**	.914**	.930**	.943**	.954**	.963**	.972**	.978**	.983**	.985**	.986**	.986**	.985**	.982**	.979**	.975**	.969**	.963**	.955**	.946**	.936**	.924**	.912**	.897**	.881**	.864**	.849**	.833**	.819**	.802**	.783**	.768**	.754**	.738**	.723**	.711**	.701**	.691**	.680**	.670**	.662**	.655**	.650**	.645**
	Sig. (2-tailed)	4.22423e-05	0	0	0	0	0	0	0	0	0	0	0	0	0	0	0	0	0	0	0	0	0	0	0	0	0	0	0	0	0	0	0	0	0	0	0	2.19931e-300	1.64872e-281	8.69764e-265	3.20368e-252	2.30677e-242	2.93265e-232	3.06076e-222	8.86828e-214	3.78611e-207	1.69469e-201	8.20436e-197	7.26989e-193
	N	1636	1636	1636	1636	1636	1636	1636	1636	1636	1636	1636	1636	1636	1636	1636	1636	1636	1636	1636	1636	1636	1636	1636	1636	1636	1636	1636	1636	1636	1636	1636	1636	1636	1636	1636	1636	1636	1636	1636	1636	1636	1636	1636	1636	1636	1636	1636	1636
W525	Pearson Correlation	.164**	.897**	.912**	.927**	.940**	.951**	.962**	.971**	.977**	.982**	.985**	.986**	.986**	.984**	.981**	.977**	.972**	.965**	.958**	.950**	.941**	.930**	.919**	.907**	.893**	.877**	.861**	.843**	.822**	.802**	.784**	.765**	.748**	.729**	.707**	.690**	.674**	.656**	.639**	.626**	.615**	.603**	.591**	.581**	.572**	.565**	.558**	.553**
	Sig. (2-tailed)	2.85932e-11	0	0	0	0	0	0	0	0	0	0	0	0	0	0	0	0	0	0	0	0	0	0	0	0	0	0	0	0	0	0	0	1.27464e-293	6.73372e-271	2.2315e-248	9.39745e-232	4.10312e-217	5.0175e-202	1.13233e-188	1.19442e-178	8.49498e-171	9.38119e-163	8.63803e-155	4.52248e-148	8.20473e-143	2.47082e-138	1.27191e-134	1.71937e-131
	N	1636	1636	1636	1636	1636	1636	1636	1636	1636	1636	1636	1636	1636	1636	1636	1636	1636	1636	1636	1636	1636	1636	1636	1636	1636	1636	1636	1636	1636	1636	1636	1636	1636	1636	1636	1636	1636	1636	1636	1636	1636	1636	1636	1636	1636	1636	1636	1636
W526	Pearson Correlation	.220**	.937**	.948**	.959**	.968**	.975**	.981**	.985**	.987**	.987**	.985**	.982**	.977**	.971**	.964**	.956**	.947**	.937**	.926**	.915**	.903**	.889**	.874**	.859**	.841**	.823**	.803**	.781**	.757**	.734**	.713**	.692**	.673**	.651**	.628**	.609**	.591**	.571**	.553**	.539**	.527**	.514**	.501**	.490**	.480**	.472**	.466**	.460**
	Sig. (2-tailed)	1.9554e-19	0	0	0	0	0	0	0	0	0	0	0	0	0	0	0	0	0	0	0	0	0	0	0	0	0	0	0	8.03642e-305	3.59054e-277	1.39893e-254	2.08841e-233	1.74317e-216	4.73797e-198	8.25962e-180	2.29007e-166	1.46997e-154	2.04195e-142	1.05916e-131	1.10283e-123	2.01982e-117	5.11375e-111	1.07145e-104	2.2273e-99	3.16147e-95	1.0703e-91	8.90221e-89	2.58419e-86
	N	1636	1636	1636	1636	1636	1636	1636	1636	1636	1636	1636	1636	1636	1636	1636	1636	1636	1636	1636	1636	1636	1636	1636	1636	1636	1636	1636	1636	1636	1636	1636	1636	1636	1636	1636	1636	1636	1636	1636	1636	1636	1636	1636	1636	1636	1636	1636	1636
W527	Pearson Correlation	.272**	.965**	.973**	.979**	.984**	.987**	.988**	.987**	.985**	.981**	.975**	.967**	.958**	.948**	.937**	.926**	.913**	.899**	.886**	.871**	.856**	.839**	.822**	.803**	.782**	.761**	.738**	.713**	.686**	.661**	.637**	.614**	.593**	.569**	.544**	.523**	.504**	.483**	.464**	.448**	.436**	.422**	.409**	.397**	.387**	.378**	.371**	.365**
	Sig. (2-tailed)	3.52621e-29	0	0	0	0	0	0	0	0	0	0	0	0	0	0	0	0	0	0	0	0	0	0	0	0	0	3.16333e-281	1.44633e-254	2.21043e-228	9.86623e-206	2.94608e-187	5.63159e-170	3.36216e-156	3.07147e-141	1.70937e-126	1.13093e-115	3.27112e-106	1.58727e-96	5.00574e-88	1.05795e-81	8.73323e-77	8.8749e-72	7.34145e-67	9.58801e-63	1.51575e-59	7.75526e-57	1.32865e-54	1.01035e-52
	N	1636	1636	1636	1636	1636	1636	1636	1636	1636	1636	1636	1636	1636	1636	1636	1636	1636	1636	1636	1636	1636	1636	1636	1636	1636	1636	1636	1636	1636	1636	1636	1636	1636	1636	1636	1636	1636	1636	1636	1636	1636	1636	1636	1636	1636	1636	1636	1636
W528	Pearson Correlation	.314**	.981**	.985**	.988**	.989**	.988**	.985**	.981**	.975**	.968**	.957**	.945**	.933**	.920**	.907**	.892**	.877**	.860**	.844**	.827**	.809**	.789**	.770**	.748**	.725**	.702**	.677**	.650**	.621**	.593**	.568**	.542**	.521**	.495**	.468**	.447**	.427**	.405**	.384**	.368**	.355**	.341**	.327**	.314**	.304**	.296**	.288**	.282**
	Sig. (2-tailed)	1.20716e-38	0	0	0	0	0	0	0	0	0	0	0	0	0	0	0	0	0	0	0	0	0	0	1.41533e-293	2.78371e-267	1.07797e-242	2.29032e-219	7.70213e-197	9.17007e-175	1.01444e-155	3.07302e-140	8.22776e-126	2.3433e-114	5.63968e-102	7.58564e-90	5.30809e-81	2.563e-73	1.67525e-65	1.0651e-58	1.12631e-53	8.51401e-50	7.18234e-46	4.82539e-42	7.30431e-39	2.08175e-36	2.42491e-34	1.20085e-32	3.17184e-31
	N	1636	1636	1636	1636	1636	1636	1636	1636	1636	1636	1636	1636	1636	1636	1636	1636	1636	1636	1636	1636	1636	1636	1636	1636	1636	1636	1636	1636	1636	1636	1636	1636	1636	1636	1636	1636	1636	1636	1636	1636	1636	1636	1636	1636	1636	1636	1636	1636
W529	Pearson Correlation	.346**	.988**	.989**	.989**	.987**	.983**	.977**	.970**	.961**	.950**	.937**	.922**	.907**	.891**	.875**	.859**	.841**	.822**	.803**	.785**	.765**	.743**	.722**	.699**	.674**	.648**	.621**	.593**	.562**	.532**	.506**	.480**	.457**	.431**	.402**	.380**	.359**	.337**	.316**	.299**	.286**	.272**	.257**	.244**	.234**	.225**	.217**	.211**
	Sig. (2-tailed)	2.90032e-47	0	0	0	0	0	0	0	0	0	0	0	0	0	0	0	0	0	0	0	0	1.63662e-287	1.73084e-263	8.29185e-240	6.18096e-217	1.42275e-195	2.43767e-175	7.64957e-156	8.4116e-137	1.93672e-120	3.36686e-107	6.3808e-95	3.17104e-85	8.31745e-75	1.11538e-64	2.36009e-57	4.84155e-51	1.12221e-44	3.42376e-39	3.49689e-35	4.07938e-32	4.88049e-29	4.55622e-26	1.26062e-23	9.28511e-22	3.35442e-20	6.21059e-19	7.07241e-18
	N	1636	1636	1636	1636	1636	1636	1636	1636	1636	1636	1636	1636	1636	1636	1636	1636	1636	1636	1636	1636	1636	1636	1636	1636	1636	1636	1636	1636	1636	1636	1636	1636	1636	1636	1636	1636	1636	1636	1636	1636	1636	1636	1636	1636	1636	1636	1636	1636
W530	Pearson Correlation	.373**	.989**	.988**	.986**	.981**	.975**	.966**	.956**	.945**	.932**	.916**	.898**	.880**	.863**	.845**	.826**	.807**	.786**	.766**	.746**	.724**	.701**	.678**	.653**	.627**	.600**	.572**	.542**	.509**	.479**	.452**	.424**	.401**	.374**	.344**	.322**	.300**	.277**	.256**	.239**	.225**	.211**	.196**	.183**	.173**	.164**	.156**	.149**
	Sig. (2-tailed)	4.3171e-55	0	0	0	0	0	0	0	0	0	0	0	0	0	0	0	0	0	0	2.92471e-290	1.89167e-265	5.98088e-242	1.3044e-220	1.3452e-199	2.49755e-179	1.93789e-160	1.37333e-142	1.91818e-125	9.07908e-109	1.63863e-94	4.86194e-83	1.82464e-72	3.61919e-64	2.56657e-55	8.52787e-47	1.07751e-40	1.72422e-35	2.66661e-30	6.88333e-26	1.04759e-22	2.66158e-20	6.45041e-18	1.1954e-15	8.20484e-14	1.98777e-12	2.74201e-11	2.25904e-10	1.28499e-09
	N	1636	1636	1636	1636	1636	1636	1636	1636	1636	1636	1636	1636	1636	1636	1636	1636	1636	1636	1636	1636	1636	1636	1636	1636	1636	1636	1636	1636	1636	1636	1636	1636	1636	1636	1636	1636	1636	1636	1636	1636	1636	1636	1636	1636	1636	1636	1636	1636
W531	Pearson Correlation	.402**	.986**	.982**	.976**	.969**	.960**	.947**	.934**	.921**	.904**	.885**	.865**	.844**	.824**	.804**	.783**	.761**	.738**	.717**	.695**	.671**	.646**	.622**	.596**	.568**	.539**	.509**	.478**	.444**	.412**	.384**	.356**	.332**	.303**	.274**	.250**	.229**	.205**	.183**	.166**	.152**	.138**	.123**	.109**	.099**	.090**	.082**	.075**
	Sig. (2-tailed)	1.46251e-64	0	0	0	0	0	0	0	0	0	0	0	0	0	0	0	0	7.64307e-282	4.23553e-258	3.99887e-236	1.34589e-214	3.16329e-194	9.32672e-176	1.31994e-157	3.76738e-140	6.06188e-124	1.06496e-108	3.88044e-94	4.44049e-80	3.66499e-68	1.15321e-58	5.31755e-50	2.80262e-43	3.35228e-36	1.67743e-29	8.55873e-25	7.44963e-21	5.18839e-17	7.86972e-14	1.34343e-11	5.91659e-10	2.28237e-08	6.57479e-07	9.05997e-06	6.10191e-05	0.000278242	0.000904618	0.00232003
	N	1636	1636	1636	1636	1636	1636	1636	1636	1636	1636	1636	1636	1636	1636	1636	1636	1636	1636	1636	1636	1636	1636	1636	1636	1636	1636	1636	1636	1636	1636	1636	1636	1636	1636	1636	1636	1636	1636	1636	1636	1636	1636	1636	1636	1636	1636	1636	1636
W532	Pearson Correlation	.424**	.980**	.974**	.965**	.955**	.944**	.929**	.914**	.898**	.879**	.858**	.835**	.812**	.791**	.769**	.746**	.723**	.698**	.675**	.652**	.627**	.601**	.575**	.548**	.519**	.489**	.458**	.426**	.391**	.358**	.329**	.300**	.276**	.247**	.217**	.193**	.171**	.147**	.125**	.108**	.094**	.079**	.064**	.051*	0.0403092	0.0310758	0.0232646	0.0165171
	Sig. (2-tailed)	3.10439e-72	0	0	0	0	0	0	0	0	0	0	0	0	0	0	4.17642e-291	1.30327e-264	2.01223e-239	3.39012e-218	1.46558e-198	2.36692e-179	3.32844e-161	8.7426e-145	1.07923e-128	2.85112e-113	5.13859e-99	1.12924e-85	5.19032e-73	6.93418e-61	1.04543e-50	1.10926e-42	1.89983e-35	6.5631e-30	3.61315e-24	7.56481e-19	3.38485e-15	3.22816e-12	2.12512e-09	3.72547e-07	1.20388e-05	0.000140171	0.0013447	0.00952987	0.0395289	0.103139	0.209014	0.34701	0.504382
	N	1636	1636	1636	1636	1636	1636	1636	1636	1636	1636	1636	1636	1636	1636	1636	1636	1636	1636	1636	1636	1636	1636	1636	1636	1636	1636	1636	1636	1636	1636	1636	1636	1636	1636	1636	1636	1636	1636	1636	1636	1636	1636	1636	1636	1636	1636	1636	1636
W533	Pearson Correlation	.438**	.973**	.965**	.955**	.944**	.931**	.914**	.897**	.880**	.860**	.837**	.812**	.788**	.765**	.742**	.719**	.694**	.668**	.644**	.620**	.594**	.568**	.541**	.513**	.483**	.452**	.421**	.388**	.353**	.319**	.290**	.261**	.236**	.207**	.176**	.152**	.130**	.106**	.084**	.067**	.053*	0.0378401	0.0226793	0.00948424	-0.00112113	-0.0103621	-0.0181786	-0.0249317
	Sig. (2-tailed)	9.87359e-78	0	0	0	0	0	0	0	0	0	0	0	0	0	1.60958e-286	5.56692e-260	1.68439e-235	3.12367e-212	1.21938e-192	1.56792e-174	7.65218e-157	3.71271e-140	4.30315e-125	2.29015e-110	2.67573e-96	2.39986e-83	2.78503e-71	6.74865e-60	4.44674e-49	4.44538e-40	4.70038e-33	8.51971e-27	4.56485e-22	3.05239e-17	7.24047e-13	6.08931e-10	1.27247e-07	1.66168e-05	0.000666994	0.00696142	0.0331125	0.126038	0.359279	0.701476	0.963858	0.675355	0.462475	0.313546
	N	1636	1636	1636	1636	1636	1636	1636	1636	1636	1636	1636	1636	1636	1636	1636	1636	1636	1636	1636	1636	1636	1636	1636	1636	1636	1636	1636	1636	1636	1636	1636	1636	1636	1636	1636	1636	1636	1636	1636	1636	1636	1636	1636	1636	1636	1636	1636	1636
W534	Pearson Correlation	.450**	.966**	.957**	.946**	.933**	.919**	.900**	.882**	.863**	.842**	.818**	.792**	.767**	.743**	.719**	.694**	.669**	.642**	.618**	.593**	.566**	.539**	.512**	.483**	.452**	.421**	.389**	.356**	.320**	.286**	.257**	.227**	.202**	.173**	.142**	.118**	.096**	.072**	.049*	0.0320721	0.0180399	0.00318508	-0.0119815	-0.0251753	-0.0357746	-0.0450073	-.053*	-.060*
	Sig. (2-tailed)	2.52266e-82	0	0	0	0	0	0	0	0	0	0	0	0	3.92337e-287	1.42225e-260	9.73583e-236	7.79735e-213	4.44512e-191	8.86274e-173	6.99288e-156	2.11147e-139	6.9612e-124	6.66439e-110	2.84271e-96	2.7004e-83	2.14948e-71	2.31505e-60	5.15068e-50	2.94337e-40	3.21496e-32	5.1692e-26	1.49133e-20	1.73797e-16	2.06275e-12	8.19827e-09	1.75152e-06	0.000105835	0.00370952	0.0455146	0.194777	0.465898	0.897571	0.628195	0.308839	0.148079	0.0687646	0.0326713	0.0159777
	N	1636	1636	1636	1636	1636	1636	1636	1636	1636	1636	1636	1636	1636	1636	1636	1636	1636	1636	1636	1636	1636	1636	1636	1636	1636	1636	1636	1636	1636	1636	1636	1636	1636	1636	1636	1636	1636	1636	1636	1636	1636	1636	1636	1636	1636	1636	1636	1636
W535	Pearson Correlation	.461**	.958**	.948**	.935**	.921**	.906**	.886**	.866**	.846**	.824**	.798**	.771**	.745**	.720**	.696**	.670**	.644**	.616**	.591**	.566**	.538**	.510**	.483**	.453**	.422**	.391**	.358**	.324**	.288**	.254**	.224**	.194**	.169**	.139**	.108**	.084**	.062*	0.0380261	0.0157412	-0.00164804	-0.0156788	-0.0305273	-0.0456788	-.059*	-.069**	-.079**	-.086**	-.093**
	Sig. (2-tailed)	8.00624e-87	0	0	0	0	0	0	0	0	0	0	0	9.96076e-290	8.45329e-262	6.6217e-237	1.24455e-213	3.49572e-192	7.97088e-172	1.01019e-154	5.95654e-139	1.3443e-123	3.59651e-109	3.31898e-96	1.3245e-83	1.18428e-71	9.59184e-61	1.08754e-50	2.51652e-41	1.40657e-32	1.86832e-25	4.97902e-20	2.48338e-15	6.72954e-12	1.53122e-08	1.10622e-05	0.000642375	0.0120311	0.124185	0.524617	0.946894	0.526262	0.217167	0.064726	0.0172771	0.00495842	0.00145446	0.000465195	0.000160855
	N	1636	1636	1636	1636	1636	1636	1636	1636	1636	1636	1636	1636	1636	1636	1636	1636	1636	1636	1636	1636	1636	1636	1636	1636	1636	1636	1636	1636	1636	1636	1636	1636	1636	1636	1636	1636	1636	1636	1636	1636	1636	1636	1636	1636	1636	1636	1636	1636
W536	Pearson Correlation	.470**	.951**	.940**	.926**	.911**	.894**	.873**	.852**	.832**	.808**	.782**	.754**	.727**	.701**	.676**	.649**	.623**	.595**	.569**	.543**	.515**	.486**	.458**	.428**	.397**	.365**	.332**	.298**	.261**	.227**	.197**	.167**	.141**	.112**	.081**	.057*	0.0344912	0.0104215	-0.0118709	-0.0292549	-0.0432738	-.058*	-.073**	-.086**	-.097**	-.106**	-.114**	-.121**
	Sig. (2-tailed)	1.4401e-90	0	0	0	0	0	0	0	0	0	0	2.86915e-300	9.58789e-269	2.95547e-242	1.18808e-218	1.35955e-196	2.81706e-176	5.17593e-157	7.55606e-141	5.80524e-126	1.69533e-111	6.22752e-98	9.03166e-86	5.49817e-74	7.51289e-63	9.83964e-53	1.85019e-43	6.98531e-35	6.06124e-27	1.48068e-20	9.29947e-16	1.12823e-11	9.44975e-09	5.69724e-06	0.00105113	0.0217096	0.163188	0.673599	0.631372	0.236953	0.0801533	0.0187568	0.00303986	0.000469299	8.59913e-05	1.69767e-05	3.87233e-06	9.9782e-07
	N	1636	1636	1636	1636	1636	1636	1636	1636	1636	1636	1636	1636	1636	1636	1636	1636	1636	1636	1636	1636	1636	1636	1636	1636	1636	1636	1636	1636	1636	1636	1636	1636	1636	1636	1636	1636	1636	1636	1636	1636	1636	1636	1636	1636	1636	1636	1636	1636
W537	Pearson Correlation	.476**	.946**	.934**	.919**	.903**	.886**	.864**	.842**	.821**	.797**	.769**	.741**	.713**	.687**	.661**	.634**	.607**	.578**	.552**	.526**	.498**	.469**	.440**	.410**	.378**	.346**	.313**	.279**	.242**	.207**	.177**	.147**	.121**	.092**	.061*	0.0367161	0.0144461	-0.00962698	-0.0319113	-.049*	-.063*	-.078**	-.093**	-.106**	-.117**	-.126**	-.134**	-.140**
	Sig. (2-tailed)	3.27444e-93	0	0	0	0	0	0	0	0	0	0	1.68189e-284	3.62808e-254	1.11036e-228	5.6188e-206	9.08427e-185	3.00223e-165	9.38461e-147	2.98058e-131	5.42432e-117	3.72582e-103	3.3504e-90	1.3023e-78	2.08193e-67	7.45437e-57	2.66417e-47	1.38562e-38	1.43098e-30	3.26625e-23	2.37051e-17	5.27639e-13	2.32273e-09	8.38417e-07	0.000195623	0.0137061	0.137692	0.559292	0.697203	0.197025	0.0462574	0.0104572	0.00157177	0.000160183	1.63953e-05	2.15062e-06	3.16551e-07	5.62389e-08	1.16668e-08
	N	1636	1636	1636	1636	1636	1636	1636	1636	1636	1636	1636	1636	1636	1636	1636	1636	1636	1636	1636	1636	1636	1636	1636	1636	1636	1636	1636	1636	1636	1636	1636	1636	1636	1636	1636	1636	1636	1636	1636	1636	1636	1636	1636	1636	1636	1636	1636	1636
W538	Pearson Correlation	.481**	.940**	.928**	.912**	.896**	.878**	.855**	.833**	.811**	.786**	.758**	.729**	.701**	.674**	.648**	.621**	.593**	.564**	.538**	.511**	.483**	.454**	.425**	.394**	.362**	.330**	.297**	.262**	.225**	.190**	.160**	.130**	.104**	.075**	0.0436524	0.0194232	-0.002852	-0.0269187	-.049*	-.067**	-.081**	-.095**	-.110**	-.123**	-.134**	-.143**	-.151**	-.158**
	Sig. (2-tailed)	1.15328e-95	0	0	0	0	0	0	0	0	0	7.31144e-306	2.38891e-271	5.21775e-242	2.30535e-217	2.05017e-195	6.3818e-175	4.49648e-156	3.14368e-138	2.75409e-123	1.47969e-109	2.98621e-96	8.1329e-84	1.03395e-72	5.29407e-62	6.0695e-52	7.17223e-43	1.24816e-34	4.26001e-27	3.1093e-20	7.99529e-15	7.33733e-11	1.35868e-07	2.39361e-05	0.00249391	0.0775434	0.432398	0.908232	0.276524	0.046676	0.00709479	0.00111453	0.000112949	7.6453e-06	5.45629e-07	5.34384e-08	6.0876e-09	8.69992e-10	1.49429e-10
	N	1636	1636	1636	1636	1636	1636	1636	1636	1636	1636	1636	1636	1636	1636	1636	1636	1636	1636	1636	1636	1636	1636	1636	1636	1636	1636	1636	1636	1636	1636	1636	1636	1636	1636	1636	1636	1636	1636	1636	1636	1636	1636	1636	1636	1636	1636	1636	1636
W539	Pearson Correlation	.486**	.936**	.922**	.906**	.889**	.871**	.847**	.824**	.802**	.777**	.748**	.719**	.690**	.663**	.636**	.609**	.581**	.552**	.525**	.498**	.469**	.440**	.411**	.380**	.348**	.315**	.282**	.247**	.210**	.175**	.145**	.115**	.089**	.059*	0.0283139	0.00407791	-0.0181948	-0.0422489	-.064**	-.082**	-.096**	-.111**	-.126**	-.139**	-.149**	-.158**	-.166**	-.173**
	Sig. (2-tailed)	7.31929e-98	0	0	0	0	0	0	0	0	0	1.67898e-293	5.40043e-260	1.62577e-231	1.34113e-207	2.63116e-186	1.95372e-166	3.56711e-148	6.73935e-131	1.90962e-116	3.52828e-103	2.43404e-90	2.32536e-78	1.10661e-67	2.08517e-57	8.77566e-48	3.92055e-39	2.60046e-31	3.34995e-24	8.94807e-18	9.22733e-13	3.88003e-09	3.3562e-06	0.000315106	0.0162661	0.252383	0.869089	0.462076	0.0875774	0.00906908	0.000923798	0.000104244	7.40039e-06	3.46848e-07	1.79259e-08	1.35256e-09	1.22634e-10	1.44367e-11	2.09745e-12
	N	1636	1636	1636	1636	1636	1636	1636	1636	1636	1636	1636	1636	1636	1636	1636	1636	1636	1636	1636	1636	1636	1636	1636	1636	1636	1636	1636	1636	1636	1636	1636	1636	1636	1636	1636	1636	1636	1636	1636	1636	1636	1636	1636	1636	1636	1636	1636	1636
W540	Pearson Correlation	.490**	.932**	.918**	.902**	.884**	.865**	.841**	.818**	.795**	.770**	.740**	.710**	.681**	.654**	.627**	.599**	.571**	.542**	.515**	.488**	.459**	.429**	.400**	.369**	.337**	.304**	.271**	.236**	.199**	.164**	.133**	.103**	.077**	0.0477133	0.0166147	-0.00762162	-0.0298904	-.054*	-.076**	-.093**	-.107**	-.122**	-.137**	-.150**	-.161**	-.170**	-.177**	-.184**
	Sig. (2-tailed)	1.07213e-99	0	0	0	0	0	0	0	0	0	2.57207e-284	1.48176e-251	1.02485e-223	2.4186e-200	1.53506e-179	3.89373e-160	2.59008e-142	1.8313e-125	2.22419e-111	1.83945e-98	5.65224e-86	2.45213e-74	5.56756e-64	4.92975e-54	9.73541e-45	2.0834e-36	6.67184e-29	4.10924e-22	5.13279e-16	2.64868e-11	6.17307e-08	3.00394e-05	0.00175638	0.053668	0.501866	0.758049	0.226918	0.0291622	0.00205213	0.000153049	1.33666e-05	7.21114e-07	2.54652e-08	1.02703e-09	6.34399e-11	4.82957e-12	4.90317e-13	6.26869e-14
	N	1636	1636	1636	1636	1636	1636	1636	1636	1636	1636	1636	1636	1636	1636	1636	1636	1636	1636	1636	1636	1636	1636	1636	1636	1636	1636	1636	1636	1636	1636	1636	1636	1636	1636	1636	1636	1636	1636	1636	1636	1636	1636	1636	1636	1636	1636	1636	1636
W541	Pearson Correlation	.493**	.930**	.915**	.899**	.881**	.861**	.837**	.814**	.791**	.765**	.735**	.705**	.676**	.648**	.621**	.593**	.565**	.535**	.508**	.481**	.452**	.422**	.393**	.362**	.330**	.297**	.264**	.229**	.191**	.156**	.126**	.095**	.070**	0.040195	0.00909266	-0.0151412	-0.0374054	-.061*	-.084**	-.101**	-.115**	-.130**	-.145**	-.158**	-.168**	-.177**	-.185**	-.191**
	Sig. (2-tailed)	5.17687e-101	0	0	0	0	0	0	0	0	0	1.82434e-278	3.51354e-246	9.4681e-219	1.00183e-195	3.07866e-175	3.91779e-156	1.35621e-138	5.09434e-122	3.58443e-108	1.7649e-95	3.22087e-83	8.40209e-72	1.1839e-61	6.45126e-52	7.82534e-43	1.0439e-34	2.09165e-27	8.02805e-21	6.15416e-15	2.03792e-10	3.25378e-07	0.000109664	0.00474345	0.10412	0.713245	0.540544	0.13045	0.0129424	0.000707312	4.30777e-05	3.18717e-06	1.44002e-07	4.23706e-09	1.45671e-10	7.91338e-12	5.38733e-13	4.97558e-14	5.86768e-15
	N	1636	1636	1636	1636	1636	1636	1636	1636	1636	1636	1636	1636	1636	1636	1636	1636	1636	1636	1636	1636	1636	1636	1636	1636	1636	1636	1636	1636	1636	1636	1636	1636	1636	1636	1636	1636	1636	1636	1636	1636	1636	1636	1636	1636	1636	1636	1636	1636
W542	Pearson Correlation	.495**	.928**	.914**	.897**	.878**	.859**	.835**	.811**	.788**	.762**	.732**	.702**	.672**	.645**	.617**	.589**	.561**	.531**	.504**	.477**	.448**	.418**	.389**	.358**	.325**	.293**	.259**	.224**	.187**	.152**	.121**	.091**	.065**	0.0355584	0.00445518	-0.0197747	-0.0420348	-.066**	-.088**	-.106**	-.119**	-.134**	-.149**	-.162**	-.173**	-.182**	-.189**	-.196**
	Sig. (2-tailed)	5.2056e-102	0	0	0	0	0	0	0	0	0	7.73613e-275	7.54703e-243	1.12902e-215	7.24785e-193	1.41382e-172	1.16562e-153	2.67856e-136	6.75316e-120	3.37604e-106	1.2001e-93	1.57891e-81	2.99374e-70	3.13181e-60	1.25991e-50	1.12822e-41	1.12103e-33	1.67933e-26	4.80563e-20	2.7246e-14	6.85857e-10	8.67526e-07	0.000233197	0.00838637	0.150546	0.857102	0.424113	0.0891961	0.00752563	0.000351464	1.88851e-05	1.26113e-06	5.10919e-08	1.34383e-09	4.18994e-11	2.1042e-12	1.33836e-13	1.16747e-14	1.31216e-15
	N	1636	1636	1636	1636	1636	1636	1636	1636	1636	1636	1636	1636	1636	1636	1636	1636	1636	1636	1636	1636	1636	1636	1636	1636	1636	1636	1636	1636	1636	1636	1636	1636	1636	1636	1636	1636	1636	1636	1636	1636	1636	1636	1636	1636	1636	1636	1636	1636
W543	Pearson Correlation	.497**	.927**	.913**	.896**	.877**	.858**	.833**	.809**	.786**	.760**	.730**	.700**	.670**	.643**	.615**	.587**	.559**	.529**	.502**	.474**	.445**	.416**	.386**	.355**	.323**	.290**	.257**	.221**	.184**	.149**	.119**	.088**	.063*	0.0329372	0.00183622	-0.0223898	-0.0446449	-.069**	-.091**	-.108**	-.122**	-.137**	-.152**	-.165**	-.175**	-.184**	-.192**	-.198**
	Sig. (2-tailed)	8.34047e-103	0	0	0	0	0	0	0	0	4.56776e-308	1.05112e-272	6.88212e-241	7.27255e-214	3.4618e-191	5.13554e-171	3.26035e-152	5.84221e-135	1.15633e-118	4.70314e-105	1.3741e-92	1.48479e-80	2.32642e-69	2.03817e-59	6.85172e-50	5.12976e-41	4.29221e-33	5.42564e-26	1.31052e-19	6.24732e-14	1.34459e-09	1.48909e-06	0.00035212	0.0114086	0.183001	0.94084	0.365448	0.0710288	0.00546586	0.000233592	1.16958e-05	7.37382e-07	2.81109e-08	6.94788e-10	2.05268e-11	9.87662e-13	6.05576e-14	5.12628e-15	5.62473e-16
	N	1636	1636	1636	1636	1636	1636	1636	1636	1636	1636	1636	1636	1636	1636	1636	1636	1636	1636	1636	1636	1636	1636	1636	1636	1636	1636	1636	1636	1636	1636	1636	1636	1636	1636	1636	1636	1636	1636	1636	1636	1636	1636	1636	1636	1636	1636	1636	1636
W544	Pearson Correlation	.498**	.927**	.913**	.896**	.877**	.858**	.833**	.809**	.786**	.760**	.730**	.699**	.670**	.642**	.615**	.587**	.558**	.529**	.502**	.474**	.445**	.415**	.386**	.355**	.323**	.290**	.256**	.221**	.184**	.149**	.119**	.088**	.062*	0.0328579	0.00176095	-0.0224593	-0.0447131	-.069**	-.091**	-.108**	-.122**	-.137**	-.152**	-.165**	-.175**	-.184**	-.192**	-.198**
	Sig. (2-tailed)	2.06262e-103	0	0	0	0	0	0	0	0	1.00251e-307	2.18792e-272	1.33555e-240	1.31851e-213	5.92364e-191	8.32748e-171	5.00452e-152	8.49592e-135	1.5986e-118	6.25031e-105	1.75996e-92	1.83678e-80	2.78482e-69	2.3706e-59	7.76789e-50	5.68063e-41	4.66054e-33	5.78776e-26	1.37681e-19	6.48046e-14	1.38071e-09	1.51843e-06	0.00035695	0.0115207	0.184059	0.943261	0.363961	0.0705978	0.00542372	0.000231476	1.1581e-05	7.29581e-07	2.78212e-08	6.88203e-10	2.03671e-11	9.82099e-13	6.03992e-14	5.1306e-15	5.65929e-16
	N	1636	1636	1636	1636	1636	1636	1636	1636	1636	1636	1636	1636	1636	1636	1636	1636	1636	1636	1636	1636	1636	1636	1636	1636	1636	1636	1636	1636	1636	1636	1636	1636	1636	1636	1636	1636	1636	1636	1636	1636	1636	1636	1636	1636	1636	1636	1636	1636
W545	Pearson Correlation	.499**	.929**	.914**	.897**	.878**	.859**	.834**	.810**	.787**	.761**	.732**	.701**	.672**	.644**	.617**	.589**	.560**	.531**	.504**	.476**	.447**	.418**	.389**	.358**	.325**	.292**	.259**	.224**	.187**	.152**	.121**	.091**	.065**	0.0356187	0.00453165	-0.0196822	-0.0419334	-.066**	-.088**	-.105**	-.119**	-.134**	-.149**	-.162**	-.172**	-.181**	-.189**	-.195**
	Sig. (2-tailed)	8.83019e-104	0	0	0	0	0	0	0	0	0	4.26795e-274	3.54246e-242	4.49394e-215	2.5021e-192	4.25494e-172	3.05782e-153	6.11421e-136	1.35422e-119	6.12101e-106	1.98164e-93	2.38909e-81	4.179e-70	4.07789e-60	1.54375e-50	1.30969e-41	1.24765e-33	1.80035e-26	5.00733e-20	2.77992e-14	6.90349e-10	8.66672e-07	0.000232095	0.00834085	0.149856	0.854677	0.426286	0.0899707	0.00763441	0.000358898	1.94003e-05	1.30206e-06	5.31831e-08	1.41345e-09	4.46006e-11	2.26776e-12	1.46228e-13	1.29465e-14	1.48435e-15
	N	1636	1636	1636	1636	1636	1636	1636	1636	1636	1636	1636	1636	1636	1636	1636	1636	1636	1636	1636	1636	1636	1636	1636	1636	1636	1636	1636	1636	1636	1636	1636	1636	1636	1636	1636	1636	1636	1636	1636	1636	1636	1636	1636	1636	1636	1636	1636	1636
W546	Pearson Correlation	.499**	.931**	.916**	.899**	.881**	.862**	.837**	.813**	.790**	.764**	.735**	.705**	.675**	.648**	.621**	.593**	.565**	.535**	.508**	.481**	.452**	.423**	.394**	.363**	.331**	.298**	.265**	.230**	.192**	.158**	.127**	.097**	.071**	0.0415718	0.0105021	-0.0137006	-0.0359498	-.060*	-.082**	-.099**	-.113**	-.128**	-.143**	-.156**	-.166**	-.175**	-.183**	-.189**
	Sig. (2-tailed)	8.04565e-104	0	0	0	0	0	0	0	0	0	5.11597e-278	8.4908e-246	1.93415e-218	1.76729e-195	4.71911e-175	5.17926e-156	1.53905e-138	5.03022e-122	3.2094e-108	1.44518e-95	2.44546e-83	5.97139e-72	8.00743e-62	4.21896e-52	5.01942e-43	6.69012e-35	1.35213e-27	5.31997e-21	4.25095e-15	1.47585e-10	2.47493e-07	8.80051e-05	0.00399663	0.092779	0.671223	0.579745	0.146103	0.0153071	0.000883738	5.63416e-05	4.32729e-06	2.04448e-07	6.31865e-09	2.28005e-10	1.29376e-11	9.19594e-13	8.85572e-14	1.09509e-14
	N	1636	1636	1636	1636	1636	1636	1636	1636	1636	1636	1636	1636	1636	1636	1636	1636	1636	1636	1636	1636	1636	1636	1636	1636	1636	1636	1636	1636	1636	1636	1636	1636	1636	1636	1636	1636	1636	1636	1636	1636	1636	1636	1636	1636	1636	1636	1636	1636
W547	Pearson Correlation	.499**	.933**	.919**	.902**	.884**	.865**	.841**	.818**	.795**	.769**	.740**	.710**	.681**	.654**	.627**	.599**	.571**	.542**	.515**	.488**	.460**	.430**	.401**	.371**	.339**	.306**	.273**	.238**	.201**	.166**	.136**	.105**	.080**	.050*	0.0192421	-0.00494332	-0.0271852	-.051*	-.073**	-.091**	-.105**	-.119**	-.134**	-.147**	-.158**	-.167**	-.174**	-.181**
	Sig. (2-tailed)	1.29399e-103	0	0	0	0	0	0	0	0	0	6.76195e-284	3.14936e-251	1.71105e-223	3.28637e-200	1.718e-179	3.5796e-160	1.93352e-142	1.13891e-125	1.22017e-111	9.02849e-99	2.53677e-86	1.02241e-74	2.206e-64	1.90218e-54	3.7392e-45	8.19936e-37	2.72818e-29	1.79198e-22	2.44598e-16	1.39075e-11	3.56851e-08	1.92631e-05	0.00123536	0.0419948	0.436703	0.841642	0.271795	0.0384825	0.00298901	0.000242006	2.26152e-05	1.31981e-06	5.07638e-08	2.22351e-09	1.47752e-10	1.20767e-11	1.31158e-12	1.80478e-13
	N	1636	1636	1636	1636	1636	1636	1636	1636	1636	1636	1636	1636	1636	1636	1636	1636	1636	1636	1636	1636	1636	1636	1636	1636	1636	1636	1636	1636	1636	1636	1636	1636	1636	1636	1636	1636	1636	1636	1636	1636	1636	1636	1636	1636	1636	1636	1636	1636
W548	Pearson Correlation	.498**	.937**	.923**	.906**	.888**	.870**	.846**	.823**	.800**	.775**	.746**	.717**	.688**	.661**	.634**	.607**	.579**	.550**	.524**	.497**	.469**	.439**	.411**	.380**	.348**	.316**	.283**	.248**	.211**	.176**	.146**	.116**	.090**	.061*	0.0299447	0.00578557	-0.0164438	-0.0404195	-.063*	-.080**	-.094**	-.108**	-.123**	-.136**	-.147**	-.156**	-.163**	-.170**
	Sig. (2-tailed)	4.57084e-103	0	0	0	0	0	0	0	0	0	3.79978e-291	6.11596e-258	9.52395e-230	4.50682e-206	5.35101e-185	2.43097e-165	2.73293e-147	3.30842e-130	6.69129e-116	9.08732e-103	4.75824e-90	3.54378e-78	1.37072e-67	2.16193e-57	7.86512e-48	3.17185e-39	1.94416e-31	2.39158e-24	6.29157e-18	6.54514e-13	2.83006e-09	2.55081e-06	0.000250465	0.013683	0.226074	0.815113	0.506277	0.102199	0.0113299	0.00122478	0.000145213	1.09546e-05	5.49582e-07	3.04546e-08	2.451e-09	2.37338e-10	2.97961e-11	4.66175e-12
	N	1636	1636	1636	1636	1636	1636	1636	1636	1636	1636	1636	1636	1636	1636	1636	1636	1636	1636	1636	1636	1636	1636	1636	1636	1636	1636	1636	1636	1636	1636	1636	1636	1636	1636	1636	1636	1636	1636	1636	1636	1636	1636	1636	1636	1636	1636	1636	1636
W549	Pearson Correlation	.496**	.940**	.927**	.911**	.893**	.875**	.852**	.829**	.807**	.782**	.754**	.725**	.696**	.670**	.644**	.616**	.589**	.560**	.534**	.508**	.479**	.451**	.422**	.392**	.360**	.328**	.295**	.261**	.224**	.189**	.159**	.129**	.104**	.074**	0.0432822	0.0191634	-0.00304278	-0.0269944	-.049*	-.066**	-.080**	-.095**	-.110**	-.123**	-.133**	-.142**	-.150**	-.156**
	Sig. (2-tailed)	3.1876e-102	0	0	0	0	0	0	0	0	0	3.17063e-300	2.29448e-266	1.29428e-237	1.85213e-213	6.00657e-192	7.12462e-172	1.97704e-153	5.84163e-136	2.5967e-121	7.48357e-108	8.48142e-95	1.35382e-82	1.08023e-71	3.6148e-61	2.82667e-51	2.43278e-42	3.18726e-34	8.56448e-27	5.10163e-20	1.12655e-14	9.33573e-11	1.5975e-07	2.67711e-05	0.00266536	0.0800944	0.438582	0.902124	0.275176	0.0468299	0.007203	0.00114435	0.000118417	8.24995e-06	6.10931e-07	6.22715e-08	7.42773e-09	1.11485e-09	2.04115e-10
	N	1636	1636	1636	1636	1636	1636	1636	1636	1636	1636	1636	1636	1636	1636	1636	1636	1636	1636	1636	1636	1636	1636	1636	1636	1636	1636	1636	1636	1636	1636	1636	1636	1636	1636	1636	1636	1636	1636	1636	1636	1636	1636	1636	1636	1636	1636	1636	1636
W550	Pearson Correlation	.493**	.944**	.931**	.915**	.898**	.880**	.858**	.836**	.814**	.790**	.762**	.733**	.706**	.679**	.654**	.627**	.600**	.572**	.546**	.520**	.492**	.463**	.435**	.405**	.374**	.342**	.309**	.275**	.238**	.204**	.174**	.144**	.119**	.089**	.058*	0.0344086	0.0122391	-0.0116755	-0.03381	-.051*	-.065**	-.080**	-.095**	-.108**	-.118**	-.127**	-.134**	-.141**
	Sig. (2-tailed)	5.41309e-101	0	0	0	0	0	0	0	0	0	0	4.81774e-276	1.13864e-246	5.59251e-222	5.61521e-200	1.95101e-179	1.49871e-160	1.20901e-142	1.30892e-127	8.8345e-114	2.39653e-100	9.06675e-88	1.64668e-76	1.29225e-65	2.40911e-55	4.90363e-46	1.52271e-37	9.94475e-30	1.50156e-22	7.81283e-17	1.35898e-12	4.83401e-09	1.49448e-06	0.000297275	0.0180173	0.164199	0.620825	0.636998	0.171664	0.0389308	0.00856609	0.00126278	0.000127192	1.30535e-05	1.73544e-06	2.61659e-07	4.79901e-08	1.04764e-08
	N	1636	1636	1636	1636	1636	1636	1636	1636	1636	1636	1636	1636	1636	1636	1636	1636	1636	1636	1636	1636	1636	1636	1636	1636	1636	1636	1636	1636	1636	1636	1636	1636	1636	1636	1636	1636	1636	1636	1636	1636	1636	1636	1636	1636	1636	1636	1636	1636
W551	Pearson Correlation	.490**	.947**	.935**	.920**	.903**	.886**	.864**	.842**	.821**	.798**	.770**	.742**	.715**	.689**	.664**	.638**	.611**	.584**	.558**	.532**	.505**	.476**	.449**	.419**	.388**	.356**	.324**	.290**	.254**	.220**	.190**	.160**	.135**	.105**	.075**	.051*	0.0286074	0.00474466	-0.0173523	-0.0345756	-.048*	-.063*	-.078**	-.091**	-.101**	-.110**	-.118**	-.124**
	Sig. (2-tailed)	1.25988e-99	0	0	0	0	0	0	0	0	0	0	2.19934e-286	2.20756e-256	3.82011e-231	1.21779e-208	1.28384e-187	2.8247e-168	6.47803e-150	1.77405e-134	2.92208e-120	1.98216e-106	1.86019e-93	8.03905e-82	1.5542e-70	7.27762e-60	3.69318e-50	2.87019e-41	4.82121e-33	1.96276e-25	2.54857e-19	9.79507e-15	7.62705e-11	4.55252e-08	1.91194e-05	0.00249336	0.040215	0.247496	0.847927	0.48307	0.16216	0.0499238	0.0106389	0.00157785	0.000228318	4.01738e-05	7.75379e-06	1.75679e-06	4.613e-07
	N	1636	1636	1636	1636	1636	1636	1636	1636	1636	1636	1636	1636	1636	1636	1636	1636	1636	1636	1636	1636	1636	1636	1636	1636	1636	1636	1636	1636	1636	1636	1636	1636	1636	1636	1636	1636	1636	1636	1636	1636	1636	1636	1636	1636	1636	1636	1636	1636
W552	Pearson Correlation	.487**	.950**	.938**	.923**	.908**	.891**	.870**	.849**	.828**	.805**	.778**	.751**	.724**	.699**	.674**	.648**	.622**	.595**	.570**	.544**	.517**	.489**	.462**	.433**	.402**	.371**	.338**	.305**	.269**	.235**	.205**	.176**	.151**	.121**	.091**	.067**	0.044835	0.0210369	-0.00101009	-0.0181995	-0.032086	-0.0467156	-.062*	-.075**	-.085**	-.094**	-.101**	-.108**
	Sig. (2-tailed)	4.04161e-98	0	0	0	0	0	0	0	0	0	0	1.36121e-296	5.24548e-266	2.95476e-240	2.80948e-217	8.49966e-196	5.09235e-176	3.17349e-157	2.12476e-141	8.27469e-127	1.36637e-112	3.10052e-99	3.10925e-87	1.44855e-75	1.66857e-64	2.07355e-54	3.96127e-45	1.68425e-36	1.81842e-28	5.8195e-22	4.89213e-17	8.26819e-13	9.47399e-10	8.36971e-07	0.00023551	0.00679722	0.0698337	0.39514	0.967436	0.461959	0.194583	0.0588763	0.0126733	0.00255927	0.000591354	0.000145198	4.04099e-05	1.26973e-05
	N	1636	1636	1636	1636	1636	1636	1636	1636	1636	1636	1636	1636	1636	1636	1636	1636	1636	1636	1636	1636	1636	1636	1636	1636	1636	1636	1636	1636	1636	1636	1636	1636	1636	1636	1636	1636	1636	1636	1636	1636	1636	1636	1636	1636	1636	1636	1636	1636
W553	Pearson Correlation	.483**	.952**	.941**	.927**	.911**	.895**	.874**	.854**	.834**	.811**	.785**	.758**	.732**	.707**	.683**	.658**	.632**	.605**	.580**	.555**	.528**	.501**	.474**	.445**	.414**	.383**	.351**	.318**	.282**	.249**	.219**	.190**	.165**	.136**	.105**	.081**	.059*	0.0356693	0.0136784	-0.00347321	-0.0173353	-0.0319366	-0.0468115	-.060*	-.070**	-.079**	-.086**	-.093**
	Sig. (2-tailed)	1.36408e-96	0	0	0	0	0	0	0	0	0	0	9.93475e-306	1.18391e-274	1.81712e-248	4.41261e-225	3.31103e-203	4.72605e-183	7.0357e-164	1.02757e-147	8.51449e-133	3.07326e-118	1.5185e-104	3.2073e-92	3.25255e-80	8.32525e-69	2.29215e-58	9.75135e-49	9.48042e-40	2.44402e-31	1.75007e-24	2.96215e-19	1.00244e-14	2.06245e-11	3.55603e-08	2.00457e-05	0.000983927	0.0162681	0.149277	0.58036	0.888363	0.483498	0.19667	0.058358	0.0157521	0.00462205	0.001402	0.000467639	0.000171949
	N	1636	1636	1636	1636	1636	1636	1636	1636	1636	1636	1636	1636	1636	1636	1636	1636	1636	1636	1636	1636	1636	1636	1636	1636	1636	1636	1636	1636	1636	1636	1636	1636	1636	1636	1636	1636	1636	1636	1636	1636	1636	1636	1636	1636	1636	1636	1636	1636
W554	Pearson Correlation	.480**	.954**	.943**	.929**	.914**	.899**	.878**	.858**	.839**	.817**	.791**	.765**	.739**	.715**	.691**	.666**	.641**	.614**	.590**	.565**	.539**	.511**	.485**	.456**	.426**	.395**	.364**	.330**	.295**	.262**	.232**	.203**	.178**	.149**	.119**	.095**	.073**	.050*	0.0276457	0.0105368	-0.00329822	-0.0178672	-0.0327126	-0.0455604	-.056*	-.065**	-.072**	-.079**
	Sig. (2-tailed)	4.10655e-95	0	0	0	0	0	0	0	0	0	0	0	7.0666e-283	2.66346e-256	1.50902e-232	2.59219e-210	8.21572e-190	2.72542e-170	8.20062e-154	1.37052e-138	1.02511e-123	1.05023e-109	4.45809e-97	9.39191e-85	5.09347e-73	2.96956e-62	2.69049e-52	5.71663e-43	3.35725e-34	5.15481e-27	1.69476e-21	1.10823e-16	3.9754e-13	1.29508e-09	1.41743e-06	0.00011581	0.00303732	0.044962	0.263755	0.670201	0.893954	0.470178	0.186007	0.0654236	0.023915	0.00882087	0.00347933	0.00148004
	N	1636	1636	1636	1636	1636	1636	1636	1636	1636	1636	1636	1636	1636	1636	1636	1636	1636	1636	1636	1636	1636	1636	1636	1636	1636	1636	1636	1636	1636	1636	1636	1636	1636	1636	1636	1636	1636	1636	1636	1636	1636	1636	1636	1636	1636	1636	1636	1636
W555	Pearson Correlation	.477**	.955**	.944**	.931**	.917**	.901**	.882**	.862**	.843**	.822**	.797**	.771**	.746**	.722**	.698**	.674**	.649**	.623**	.598**	.574**	.548**	.521**	.494**	.466**	.436**	.406**	.375**	.342**	.306**	.273**	.244**	.215**	.190**	.162**	.131**	.108**	.086**	.062*	0.0403638	0.0232982	0.00949323	-0.00504143	-0.0198543	-0.0326721	-0.0429217	-.052*	-.059*	-.066**
	Sig. (2-tailed)	8.80996e-94	0	0	0	0	0	0	0	0	0	0	0	2.55571e-290	2.05632e-263	2.39481e-239	8.37566e-217	5.30562e-196	3.54601e-176	2.01461e-159	6.24953e-144	8.91111e-129	1.74508e-114	1.38082e-101	5.59732e-89	5.95308e-77	6.81044e-66	1.21964e-55	5.24438e-46	6.48623e-37	1.9834e-29	1.18954e-23	1.41357e-18	8.40503e-15	4.88334e-11	9.78207e-08	1.27372e-05	0.000510917	0.0118101	0.102673	0.346315	0.701206	0.838542	0.422251	0.186552	0.0826436	0.0362099	0.0165684	0.0080177
	N	1636	1636	1636	1636	1636	1636	1636	1636	1636	1636	1636	1636	1636	1636	1636	1636	1636	1636	1636	1636	1636	1636	1636	1636	1636	1636	1636	1636	1636	1636	1636	1636	1636	1636	1636	1636	1636	1636	1636	1636	1636	1636	1636	1636	1636	1636	1636	1636
W556	Pearson Correlation	.474**	.956**	.945**	.933**	.919**	.904**	.884**	.865**	.847**	.825**	.801**	.775**	.751**	.727**	.704**	.680**	.655**	.629**	.605**	.581**	.555**	.529**	.502**	.474**	.445**	.415**	.384**	.351**	.316**	.283**	.254**	.225**	.200**	.172**	.142**	.118**	.096**	.073**	.051*	0.0338069	0.0200292	0.00552528	-0.00925705	-0.022048	-0.0322746	-0.0411193	-.049*	-.055*
	Sig. (2-tailed)	1.50214e-92	0	0	0	0	0	0	0	0	0	0	0	2.13109e-296	3.03259e-269	6.15592e-245	3.72446e-222	4.04012e-201	4.68669e-181	4.4158e-164	2.24027e-148	5.36683e-133	1.7681e-118	2.31664e-105	1.59395e-92	2.92921e-80	5.79996e-69	1.80856e-58	1.38452e-48	3.14926e-39	1.69408e-31	1.66269e-25	3.22708e-20	2.90798e-16	2.71991e-12	8.96265e-09	1.71459e-06	9.78454e-05	0.00328044	0.0397986	0.171704	0.418173	0.823291	0.708296	0.372816	0.191971	0.0963919	0.0496377	0.0266255
	N	1636	1636	1636	1636	1636	1636	1636	1636	1636	1636	1636	1636	1636	1636	1636	1636	1636	1636	1636	1636	1636	1636	1636	1636	1636	1636	1636	1636	1636	1636	1636	1636	1636	1636	1636	1636	1636	1636	1636	1636	1636	1636	1636	1636	1636	1636	1636	1636
W557	Pearson Correlation	.472**	.956**	.946**	.933**	.920**	.905**	.886**	.868**	.849**	.828**	.804**	.779**	.754**	.731**	.708**	.684**	.660**	.634**	.610**	.586**	.561**	.534**	.508**	.480**	.451**	.421**	.390**	.358**	.323**	.290**	.261**	.232**	.208**	.179**	.149**	.126**	.104**	.081**	.059*	0.0417442	0.027989	0.0135107	-0.00124644	-0.0140156	-0.0242251	-0.0330521	-0.0404575	-0.0467064
	Sig. (2-tailed)	1.3236e-91	0	0	0	0	0	0	0	0	0	0	0	6.16816e-301	1.30052e-273	3.8818e-249	3.46559e-226	5.49549e-205	9.49488e-185	1.29272e-167	9.39429e-152	3.28305e-136	1.58732e-121	3.0126e-108	3.07634e-95	8.49186e-83	2.52972e-71	1.19327e-60	1.40712e-50	5.05602e-41	4.15876e-33	5.91174e-27	1.65875e-21	2.04462e-17	2.73967e-13	1.31521e-09	3.36548e-07	2.50859e-05	0.00111649	0.0174954	0.0914315	0.257869	0.585009	0.959822	0.571061	0.327462	0.181478	0.101876	0.0589264
	N	1636	1636	1636	1636	1636	1636	1636	1636	1636	1636	1636	1636	1636	1636	1636	1636	1636	1636	1636	1636	1636	1636	1636	1636	1636	1636	1636	1636	1636	1636	1636	1636	1636	1636	1636	1636	1636	1636	1636	1636	1636	1636	1636	1636	1636	1636	1636	1636
W558	Pearson Correlation	.471**	.956**	.946**	.934**	.920**	.906**	.887**	.869**	.850**	.830**	.806**	.781**	.756**	.733**	.710**	.687**	.662**	.637**	.613**	.589**	.564**	.538**	.512**	.484**	.455**	.425**	.394**	.362**	.327**	.294**	.266**	.237**	.212**	.184**	.154**	.130**	.108**	.085**	.063*	0.0463296	0.032588	0.0181267	0.00338617	-0.00936698	-0.0195641	-0.0283795	-0.0357737	-0.0420082
	Sig. (2-tailed)	4.82415e-91	0	0	0	0	0	0	0	0	0	0	0	2.1757e-303	5.39661e-276	1.91724e-251	2.04032e-228	3.89593e-207	8.16391e-187	1.3368e-169	1.16652e-153	4.97202e-138	2.93959e-123	6.80414e-110	8.57837e-97	2.95663e-84	1.10196e-72	6.53752e-62	9.79505e-52	4.55219e-42	4.75458e-34	8.33437e-28	2.88244e-22	4.24819e-18	6.99142e-14	4.16364e-10	1.25928e-07	1.09475e-05	0.000573742	0.0104328	0.0610006	0.18769	0.463755	0.891143	0.704993	0.429067	0.251285	0.148089	0.0893991
	N	1636	1636	1636	1636	1636	1636	1636	1636	1636	1636	1636	1636	1636	1636	1636	1636	1636	1636	1636	1636	1636	1636	1636	1636	1636	1636	1636	1636	1636	1636	1636	1636	1636	1636	1636	1636	1636	1636	1636	1636	1636	1636	1636	1636	1636	1636	1636	1636
W559	Pearson Correlation	.471**	.956**	.946**	.934**	.920**	.906**	.887**	.869**	.850**	.830**	.806**	.781**	.756**	.733**	.710**	.687**	.663**	.637**	.614**	.590**	.564**	.538**	.512**	.484**	.455**	.425**	.395**	.362**	.327**	.295**	.266**	.237**	.213**	.184**	.154**	.131**	.109**	.086**	.064**	0.0469395	0.0331989	0.0187404	0.0040038	-0.00874652	-0.01894	-0.0277537	-0.0351447	-0.0413763
	Sig. (2-tailed)	5.74284e-91	0	0	0	0	0	0	0	0	0	0	0	1.6167e-303	3.83207e-276	1.31687e-251	1.36087e-228	2.56002e-207	5.30682e-187	8.6128e-170	7.51933e-154	3.21061e-138	1.90945e-123	4.4549e-110	5.69267e-97	1.99353e-84	7.56108e-73	4.58108e-62	7.0179e-52	3.35516e-42	3.5972e-34	6.4607e-28	2.29055e-22	3.45227e-18	5.83133e-14	3.5704e-10	1.10335e-07	9.78651e-06	0.000523978	0.0097165	0.0576721	0.179545	0.448756	0.871447	0.723705	0.443939	0.261894	0.155355	0.0943262
	N	1636	1636	1636	1636	1636	1636	1636	1636	1636	1636	1636	1636	1636	1636	1636	1636	1636	1636	1636	1636	1636	1636	1636	1636	1636	1636	1636	1636	1636	1636	1636	1636	1636	1636	1636	1636	1636	1636	1636	1636	1636	1636	1636	1636	1636	1636	1636	1636
W560	Pearson Correlation	.471**	.955**	.945**	.933**	.919**	.905**	.886**	.868**	.849**	.828**	.804**	.779**	.755**	.732**	.709**	.685**	.661**	.635**	.612**	.588**	.562**	.536**	.510**	.482**	.453**	.423**	.392**	.360**	.325**	.292**	.264**	.235**	.210**	.182**	.152**	.128**	.106**	.083**	.061*	0.0442366	0.0304878	0.0160221	0.00127751	-0.0114776	-0.0216766	-0.0304941	-0.0378896	-0.0441248
	Sig. (2-tailed)	2.92981e-91	0	0	0	0	0	0	0	0	0	0	0	1.08103e-301	2.05135e-274	5.77268e-250	4.89923e-227	7.63955e-206	1.31325e-185	1.81118e-168	1.35007e-152	4.9122e-137	2.49341e-122	4.99841e-109	5.46472e-96	1.63423e-83	5.30278e-72	2.74997e-61	3.59252e-51	1.45507e-41	1.33971e-33	2.11015e-27	6.56786e-22	8.87603e-18	1.32324e-13	7.11571e-10	1.98892e-07	1.60941e-05	0.000781478	0.0132647	0.0736523	0.217763	0.517244	0.958822	0.642719	0.380922	0.217667	0.125542	0.0743843
	N	1636	1636	1636	1636	1636	1636	1636	1636	1636	1636	1636	1636	1636	1636	1636	1636	1636	1636	1636	1636	1636	1636	1636	1636	1636	1636	1636	1636	1636	1636	1636	1636	1636	1636	1636	1636	1636	1636	1636	1636	1636	1636	1636	1636	1636	1636	1636	1636
W561	Pearson Correlation	.473**	.955**	.944**	.932**	.918**	.903**	.884**	.865**	.847**	.826**	.801**	.776**	.752**	.728**	.705**	.681**	.657**	.631**	.607**	.583**	.558**	.531**	.505**	.477**	.447**	.417**	.387**	.354**	.319**	.286**	.258**	.229**	.204**	.175**	.145**	.122**	.100**	.077**	.055*	0.0377393	0.0239743	0.00948984	-0.00527144	-0.0180407	-0.0282508	-0.0370791	-0.0444839	-.051*
	Sig. (2-tailed)	4.21632e-92	0	0	0	0	0	0	0	0	0	0	0	1.60302e-297	1.90949e-270	3.47972e-246	1.93699e-223	2.00259e-202	2.28924e-182	2.18932e-165	1.14753e-149	2.90477e-134	1.02824e-119	1.46121e-106	1.11537e-93	2.31473e-81	5.22916e-70	1.88507e-59	1.6953e-49	4.6407e-40	2.9788e-32	3.43216e-26	7.84082e-21	8.16641e-17	9.03378e-13	3.55683e-09	7.81665e-07	5.07545e-05	0.00195119	0.0268154	0.127051	0.332495	0.701308	0.831284	0.465877	0.253442	0.133841	0.0720539	0.0402003
	N	1636	1636	1636	1636	1636	1636	1636	1636	1636	1636	1636	1636	1636	1636	1636	1636	1636	1636	1636	1636	1636	1636	1636	1636	1636	1636	1636	1636	1636	1636	1636	1636	1636	1636	1636	1636	1636	1636	1636	1636	1636	1636	1636	1636	1636	1636	1636	1636
W562	Pearson Correlation	.476**	.954**	.943**	.930**	.916**	.901**	.881**	.862**	.843**	.822**	.797**	.771**	.747**	.723**	.699**	.675**	.650**	.625**	.600**	.576**	.550**	.524**	.497**	.469**	.439**	.409**	.378**	.345**	.310**	.277**	.248**	.219**	.195**	.166**	.136**	.112**	.090**	.067**	0.0449907	0.0279525	0.0141628	-0.00034843	-0.0151358	-0.0279285	-0.0381573	-0.0470025	-.054*	-.061*
	Sig. (2-tailed)	2.25753e-93	0	0	0	0	0	0	0	0	0	0	0	1.83397e-291	1.13733e-264	1.12305e-240	3.40998e-218	1.97796e-197	1.25866e-177	7.12887e-161	2.24481e-145	3.35485e-130	7.03082e-116	6.05382e-103	2.73315e-90	3.31727e-78	4.39091e-67	9.26185e-57	4.7894e-47	7.33833e-38	2.75154e-30	1.98907e-24	2.86247e-19	2.01949e-15	1.42952e-11	3.52914e-08	5.40939e-06	0.000252656	0.00685452	0.0688672	0.25849	0.567023	0.988764	0.540687	0.258899	0.122891	0.0573375	0.0277207	0.0140867
	N	1636	1636	1636	1636	1636	1636	1636	1636	1636	1636	1636	1636	1636	1636	1636	1636	1636	1636	1636	1636	1636	1636	1636	1636	1636	1636	1636	1636	1636	1636	1636	1636	1636	1636	1636	1636	1636	1636	1636	1636	1636	1636	1636	1636	1636	1636	1636	1636
W563	Pearson Correlation	.480**	.952**	.941**	.928**	.913**	.897**	.877**	.858**	.838**	.816**	.791**	.765**	.739**	.715**	.692**	.667**	.642**	.615**	.591**	.566**	.540**	.513**	.487**	.458**	.428**	.398**	.366**	.333**	.298**	.265**	.236**	.206**	.182**	.153**	.123**	.099**	.077**	.053*	0.0314309	0.0143499	0.000530271	-0.0140141	-0.0288336	-0.0416549	-.052*	-.061*	-.068**	-.075**
	Sig. (2-tailed)	4.32208e-95	0	0	0	0	0	0	0	0	0	0	0	4.321e-283	1.05602e-256	4.34983e-233	5.61715e-211	1.43468e-190	4.0091e-171	1.08505e-154	1.67246e-139	1.19419e-124	1.20117e-110	5.12361e-98	1.11334e-85	6.38791e-74	4.01228e-63	4.00776e-53	9.59101e-44	6.54192e-35	1.16112e-27	4.38689e-22	3.31896e-17	1.362e-13	5.18208e-10	6.69266e-07	6.22599e-05	0.00184501	0.0310224	0.203855	0.561912	0.982901	0.571103	0.243777	0.092128	0.0357884	0.0139514	0.0057773	0.0025676
	N	1636	1636	1636	1636	1636	1636	1636	1636	1636	1636	1636	1636	1636	1636	1636	1636	1636	1636	1636	1636	1636	1636	1636	1636	1636	1636	1636	1636	1636	1636	1636	1636	1636	1636	1636	1636	1636	1636	1636	1636	1636	1636	1636	1636	1636	1636	1636	1636
W564	Pearson Correlation	.485**	.950**	.938**	.924**	.909**	.893**	.872**	.852**	.832**	.809**	.783**	.756**	.730**	.706**	.681**	.656**	.631**	.604**	.579**	.554**	.527**	.500**	.473**	.444**	.414**	.383**	.351**	.318**	.282**	.249**	.219**	.190**	.165**	.136**	.106**	.082**	.060*	0.0362006	0.0142345	-0.00289626	-0.0167496	-0.0313308	-0.0461853	-.059*	-.069**	-.078**	-.086**	-.092**
	Sig. (2-tailed)	3.58089e-97	0	0	0	0	0	0	0	0	0	0	2.54838e-303	1.22189e-272	9.01409e-247	1.21049e-223	5.2408e-202	4.69297e-182	4.60002e-163	4.88091e-147	3.03679e-132	8.49734e-118	3.36706e-104	5.90521e-92	5.07894e-80	1.12935e-68	2.76128e-58	1.0695e-48	9.6456e-40	2.36202e-31	1.62718e-24	2.70174e-19	9.04957e-15	1.86969e-11	3.24508e-08	1.84957e-05	0.000917856	0.0153926	0.143307	0.565062	0.906815	0.4984	0.205301	0.061811	0.016929	0.00503168	0.00154647	0.000522444	0.000194767
	N	1636	1636	1636	1636	1636	1636	1636	1636	1636	1636	1636	1636	1636	1636	1636	1636	1636	1636	1636	1636	1636	1636	1636	1636	1636	1636	1636	1636	1636	1636	1636	1636	1636	1636	1636	1636	1636	1636	1636	1636	1636	1636	1636	1636	1636	1636	1636	1636
W565	Pearson Correlation	.490**	.947**	.935**	.920**	.904**	.887**	.866**	.844**	.824**	.801**	.774**	.746**	.720**	.695**	.670**	.644**	.618**	.591**	.565**	.540**	.513**	.485**	.458**	.428**	.398**	.366**	.334**	.301**	.265**	.231**	.201**	.172**	.147**	.118**	.087**	.063*	0.0410691	0.0172914	-0.00474102	-0.0219174	-0.0358005	-.050*	-.065**	-.078**	-.088**	-.097**	-.105**	-.111**
	Sig. (2-tailed)	1.96144e-99	0	0	0	0	0	0	0	0	0	0	3.58805e-291	3.56143e-261	6.55195e-236	2.4246e-213	3.00253e-192	8.15921e-173	2.43764e-154	8.97821e-139	2.0166e-124	1.97204e-110	2.75501e-97	1.78687e-85	5.46943e-74	4.23083e-63	3.62599e-53	4.90478e-44	1.49787e-35	1.17889e-27	2.84608e-21	1.90365e-16	2.59158e-12	2.50966e-09	1.83431e-06	0.000425976	0.0106546	0.0967989	0.484609	0.848042	0.375653	0.147785	0.0414626	0.0082424	0.00155272	0.000339363	7.95115e-05	2.13116e-05	6.50524e-06
	N	1636	1636	1636	1636	1636	1636	1636	1636	1636	1636	1636	1636	1636	1636	1636	1636	1636	1636	1636	1636	1636	1636	1636	1636	1636	1636	1636	1636	1636	1636	1636	1636	1636	1636	1636	1636	1636	1636	1636	1636	1636	1636	1636	1636	1636	1636	1636	1636
W566	Pearson Correlation	.495**	.943**	.930**	.914**	.898**	.880**	.858**	.836**	.815**	.791**	.763**	.735**	.707**	.682**	.656**	.630**	.603**	.575**	.550**	.524**	.496**	.468**	.440**	.411**	.379**	.348**	.315**	.281**	.245**	.211**	.181**	.151**	.126**	.097**	.066**	0.0421395	0.0200081	-0.00384571	-0.0259377	-0.0431538	-.057*	-.072**	-.087**	-.100**	-.110**	-.119**	-.126**	-.133**
	Sig. (2-tailed)	6.60183e-102	0	0	0	0	0	0	0	0	0	0	9.09671e-278	1.46131e-248	5.45995e-224	4.63442e-202	1.38787e-181	9.71208e-163	7.55361e-145	8.42567e-130	5.99021e-116	1.79696e-102	7.77069e-90	1.64881e-78	1.58163e-67	3.7436e-57	9.91557e-48	4.12635e-39	3.74824e-31	8.27355e-24	6.18378e-18	1.49671e-13	7.45497e-10	3.10065e-07	8.65974e-05	0.0074587	0.0884018	0.418666	0.876482	0.294413	0.0809946	0.0209927	0.003711	0.000452908	5.52732e-05	8.47418e-06	1.45361e-06	2.98719e-07	7.24786e-08
	N	1636	1636	1636	1636	1636	1636	1636	1636	1636	1636	1636	1636	1636	1636	1636	1636	1636	1636	1636	1636	1636	1636	1636	1636	1636	1636	1636	1636	1636	1636	1636	1636	1636	1636	1636	1636	1636	1636	1636	1636	1636	1636	1636	1636	1636	1636	1636	1636
W567	Pearson Correlation	.501**	.938**	.924**	.908**	.890**	.872**	.848**	.826**	.804**	.779**	.750**	.721**	.693**	.667**	.641**	.614**	.586**	.558**	.532**	.505**	.477**	.449**	.420**	.390**	.359**	.327**	.294**	.260**	.223**	.189**	.159**	.129**	.103**	.074**	0.0427659	0.0186856	-0.00351048	-0.0274273	-.050*	-.067**	-.081**	-.095**	-.110**	-.123**	-.134**	-.143**	-.150**	-.156**
	Sig. (2-tailed)	1.81981e-104	0	0	0	0	0	0	0	0	0	3.6396e-296	6.81663e-263	1.28176e-234	7.41628e-211	1.13807e-189	6.57471e-170	9.66029e-152	1.60104e-134	4.55412e-120	8.73549e-107	6.8343e-94	7.8193e-82	4.68151e-71	1.20931e-60	7.52488e-51	5.31416e-42	5.87509e-34	1.36674e-26	7.24769e-20	1.45606e-14	1.13066e-10	1.83344e-07	2.97798e-05	0.00286974	0.083766	0.450085	0.887173	0.267549	0.0450176	0.00686677	0.00108215	0.000111444	7.74274e-06	5.74324e-07	5.87366e-08	7.05924e-09	1.07178e-09	2.00025e-10
	N	1636	1636	1636	1636	1636	1636	1636	1636	1636	1636	1636	1636	1636	1636	1636	1636	1636	1636	1636	1636	1636	1636	1636	1636	1636	1636	1636	1636	1636	1636	1636	1636	1636	1636	1636	1636	1636	1636	1636	1636	1636	1636	1636	1636	1636	1636	1636	1636
W568	Pearson Correlation	.506**	.931**	.916**	.899**	.881**	.862**	.837**	.814**	.791**	.765**	.736**	.706**	.677**	.650**	.623**	.595**	.568**	.538**	.512**	.485**	.456**	.427**	.398**	.368**	.336**	.303**	.270**	.235**	.198**	.164**	.134**	.103**	.078**	0.0481893	0.0171725	-0.00698514	-0.0292319	-.053*	-.075**	-.093**	-.107**	-.121**	-.136**	-.149**	-.159**	-.168**	-.176**	-.182**
	Sig. (2-tailed)	4.01757e-107	0	0	0	0	0	0	0	0	0	5.39465e-279	6.20788e-247	1.04973e-219	7.58057e-197	1.72936e-176	1.60812e-157	4.18436e-140	1.2552e-123	7.90502e-110	3.57249e-97	6.36758e-85	1.6868e-73	2.51613e-63	1.5396e-53	2.21244e-44	3.66813e-36	9.48497e-29	4.96243e-22	5.52595e-16	2.63887e-11	5.92372e-08	2.83236e-05	0.00166286	0.0513217	0.487616	0.777699	0.237323	0.0314391	0.0022868	0.000175787	1.5707e-05	8.78351e-07	3.2416e-08	1.37686e-09	8.95619e-11	7.23215e-12	7.82714e-13	1.08824e-13
	N	1636	1636	1636	1636	1636	1636	1636	1636	1636	1636	1636	1636	1636	1636	1636	1636	1636	1636	1636	1636	1636	1636	1636	1636	1636	1636	1636	1636	1636	1636	1636	1636	1636	1636	1636	1636	1636	1636	1636	1636	1636	1636	1636	1636	1636	1636	1636	1636
W569	Pearson Correlation	.511**	.924**	.908**	.890**	.871**	.851**	.826**	.801**	.778**	.751**	.721**	.690**	.660**	.633**	.605**	.577**	.549**	.519**	.492**	.464**	.435**	.406**	.377**	.346**	.313**	.280**	.247**	.212**	.175**	.140**	.109**	.079**	.053*	0.0235193	-0.00757843	-0.0317849	-.054*	-.078**	-.100**	-.117**	-.131**	-.146**	-.161**	-.174**	-.184**	-.193**	-.201**	-.207**
	Sig. (2-tailed)	1.51094e-109	0	0	0	0	0	0	0	0	5.22417e-297	1.18504e-262	8.51573e-232	1.31895e-205	1.21809e-183	4.25792e-164	6.5701e-146	3.12476e-129	1.7564e-113	2.53284e-100	2.79198e-88	1.17733e-76	7.5031e-66	2.89269e-56	4.36556e-47	1.51069e-38	6.13759e-31	3.8796e-24	4.78311e-18	1.17597e-12	1.40146e-08	9.52394e-06	0.00141444	0.0316795	0.341755	0.759377	0.198806	0.0287847	0.00158347	4.89778e-05	1.89695e-06	9.65776e-08	2.95495e-09	5.85106e-11	1.43632e-12	5.99006e-14	3.27302e-15	2.5391e-16	2.63989e-17
	N	1636	1636	1636	1636	1636	1636	1636	1636	1636	1636	1636	1636	1636	1636	1636	1636	1636	1636	1636	1636	1636	1636	1636	1636	1636	1636	1636	1636	1636	1636	1636	1636	1636	1636	1636	1636	1636	1636	1636	1636	1636	1636	1636	1636	1636	1636	1636	1636
W570	Pearson Correlation	.516**	.915**	.899**	.880**	.860**	.839**	.813**	.788**	.764**	.736**	.705**	.674**	.643**	.615**	.587**	.558**	.529**	.499**	.471**	.443**	.414**	.384**	.354**	.323**	.290**	.257**	.223**	.188**	.150**	.115**	.084**	.054*	0.0280427	-0.00163213	-0.0327822	-.057*	-.079**	-.103**	-.125**	-.143**	-.157**	-.171**	-.186**	-.199**	-.209**	-.218**	-.226**	-.232**
	Sig. (2-tailed)	8.72725e-112	0	0	0	0	0	0	0	0	2.48422e-279	2.28994e-246	9.3391e-217	1.23061e-191	1.37133e-170	6.96956e-152	1.70401e-134	1.42081e-118	1.43758e-103	4.59558e-91	1.19748e-79	1.15709e-68	1.72439e-58	1.67256e-49	6.05358e-41	4.90425e-33	4.7537e-26	7.15536e-20	2.02584e-14	1.07245e-09	3.12641e-06	0.000636142	0.0293854	0.256956	0.947405	0.185072	0.0210988	0.00132829	2.8498e-05	3.5896e-07	6.80766e-09	1.93416e-10	3.1688e-12	3.29393e-14	4.58463e-16	1.20631e-17	4.39749e-19	2.4147e-20	1.85472e-21
	N	1636	1636	1636	1636	1636	1636	1636	1636	1636	1636	1636	1636	1636	1636	1636	1636	1636	1636	1636	1636	1636	1636	1636	1636	1636	1636	1636	1636	1636	1636	1636	1636	1636	1636	1636	1636	1636	1636	1636	1636	1636	1636	1636	1636	1636	1636	1636	1636
W571	Pearson Correlation	.520**	.906**	.889**	.869**	.849**	.827**	.800**	.774**	.749**	.720**	.689**	.656**	.625**	.596**	.567**	.538**	.509**	.478**	.450**	.421**	.392**	.361**	.331**	.299**	.266**	.233**	.199**	.163**	.125**	.090**	.059*	0.0288299	0.00295631	-0.0267644	-.058*	-.082**	-.104**	-.128**	-.151**	-.168**	-.182**	-.196**	-.211**	-.224**	-.234**	-.243**	-.251**	-.257**
	Sig. (2-tailed)	9.11123e-114	0	0	0	0	0	0	0	6.27126e-294	4.82106e-262	1.76275e-230	3.98829e-202	4.39475e-178	5.83784e-158	4.27474e-140	1.64157e-123	2.38482e-108	4.3217e-94	3.0542e-82	1.87628e-71	4.14944e-61	1.44339e-51	3.51698e-43	3.05583e-35	5.79769e-28	1.34237e-21	4.81939e-16	3.14257e-11	3.6069e-07	0.000260344	0.0162056	0.243837	0.904892	0.279288	0.0191036	0.000879003	2.31361e-05	1.88425e-07	9.49811e-10	8.72453e-12	1.37323e-13	1.19529e-15	6.47251e-18	5.07006e-20	8.36706e-22	2.02257e-23	7.81921e-25	4.4099e-26
	N	1636	1636	1636	1636	1636	1636	1636	1636	1636	1636	1636	1636	1636	1636	1636	1636	1636	1636	1636	1636	1636	1636	1636	1636	1636	1636	1636	1636	1636	1636	1636	1636	1636	1636	1636	1636	1636	1636	1636	1636	1636	1636	1636	1636	1636	1636	1636	1636
W572	Pearson Correlation	.523**	.897**	.879**	.859**	.837**	.815**	.787**	.760**	.734**	.706**	.673**	.640**	.608**	.579**	.550**	.520**	.490**	.459**	.430**	.401**	.371**	.340**	.310**	.278**	.245**	.211**	.177**	.141**	.103**	.068**	0.0367463	0.00608187	-0.0198222	-.050*	-.081**	-.105**	-.127**	-.151**	-.173**	-.190**	-.204**	-.219**	-.233**	-.246**	-.256**	-.265**	-.273**	-.279**
	Sig. (2-tailed)	2.46216e-115	0	0	0	0	0	0	2.59363e-308	2.81573e-277	1.11117e-246	2.13147e-216	3.43359e-189	3.92811e-166	7.50483e-147	9.39687e-130	6.69067e-114	1.97402e-99	7.46572e-86	1.33611e-74	2.20405e-64	1.27491e-54	1.17966e-45	8.18978e-38	1.94312e-30	9.86199e-24	6.22328e-18	6.08408e-13	1.04891e-08	3.02759e-05	0.00625603	0.137369	0.805829	0.423002	0.0450555	0.00108438	2.11203e-05	2.46855e-07	8.21791e-10	1.7843e-12	8.42502e-15	7.71885e-17	3.76238e-19	1.12089e-21	5.18157e-24	5.57055e-26	9.22809e-28	2.58208e-29	1.09447e-30
	N	1636	1636	1636	1636	1636	1636	1636	1636	1636	1636	1636	1636	1636	1636	1636	1636	1636	1636	1636	1636	1636	1636	1636	1636	1636	1636	1636	1636	1636	1636	1636	1636	1636	1636	1636	1636	1636	1636	1636	1636	1636	1636	1636	1636	1636	1636	1636	1636
W573	Pearson Correlation	.525**	.888**	.870**	.849**	.827**	.804**	.776**	.748**	.722**	.692**	.660**	.626**	.594**	.564**	.534**	.504**	.474**	.442**	.413**	.384**	.354**	.323**	.292**	.260**	.226**	.193**	.158**	.122**	.084**	.048*	0.0176235	-0.0130704	-0.0389814	-.069**	-.100**	-.124**	-.146**	-.170**	-.192**	-.209**	-.223**	-.237**	-.252**	-.265**	-.275**	-.284**	-.291**	-.298**
	Sig. (2-tailed)	1.85161e-116	0	0	0	0	0	0	2.14025e-293	1.711e-263	5.44777e-234	8.61233e-205	1.48034e-178	2.48995e-156	9.22539e-138	2.59687e-121	4.43661e-106	3.40878e-92	3.43004e-79	1.92546e-68	1.04741e-58	1.9548e-49	5.92459e-41	1.42659e-33	1.13461e-26	1.89672e-20	4.00949e-15	1.31324e-10	7.41845e-07	0.000676561	0.0498549	0.476257	0.597304	0.115004	0.00543233	5.227e-05	4.8595e-07	2.8413e-09	4.42025e-12	4.69595e-15	1.26097e-17	7.30603e-20	2.17897e-22	3.91345e-25	1.15621e-27	8.63958e-30	1.03767e-31	2.20492e-33	7.32284e-35
	N	1636	1636	1636	1636	1636	1636	1636	1636	1636	1636	1636	1636	1636	1636	1636	1636	1636	1636	1636	1636	1636	1636	1636	1636	1636	1636	1636	1636	1636	1636	1636	1636	1636	1636	1636	1636	1636	1636	1636	1636	1636	1636	1636	1636	1636	1636	1636	1636
W574	Pearson Correlation	.526**	.881**	.862**	.841**	.818**	.795**	.766**	.738**	.711**	.681**	.648**	.614**	.581**	.551**	.521**	.491**	.460**	.428**	.399**	.370**	.339**	.308**	.277**	.245**	.211**	.177**	.142**	.106**	.068**	0.0326615	0.00176021	-0.0289442	-.055*	-.085**	-.116**	-.140**	-.162**	-.186**	-.208**	-.225**	-.238**	-.253**	-.267**	-.280**	-.290**	-.299**	-.307**	-.313**
	Sig. (2-tailed)	2.86986e-117	0	0	0	0	0	0	2.94817e-281	2.73942e-252	1.09433e-223	2.20322e-195	5.9676e-170	2.05747e-148	1.96503e-130	1.61146e-114	8.48806e-100	2.13874e-86	7.20397e-74	1.55062e-63	3.37072e-54	2.46869e-45	2.97135e-37	2.98026e-30	9.59122e-24	6.40039e-18	5.47732e-13	7.26905e-09	1.63672e-05	0.00580899	0.186695	0.943285	0.241973	0.0265205	0.000618156	2.73521e-06	1.36634e-08	4.47624e-11	3.68938e-14	2.15866e-17	3.62134e-20	1.43179e-22	2.83381e-25	3.33489e-28	6.78214e-31	3.73725e-33	3.42852e-35	5.78079e-37	1.56243e-38
	N	1636	1636	1636	1636	1636	1636	1636	1636	1636	1636	1636	1636	1636	1636	1636	1636	1636	1636	1636	1636	1636	1636	1636	1636	1636	1636	1636	1636	1636	1636	1636	1636	1636	1636	1636	1636	1636	1636	1636	1636	1636	1636	1636	1636	1636	1636	1636	1636
W575	Pearson Correlation	.527**	.875**	.856**	.835**	.812**	.788**	.759**	.731**	.704**	.674**	.640**	.606**	.573**	.542**	.512**	.481**	.451**	.419**	.389**	.360**	.329**	.298**	.267**	.235**	.201**	.167**	.132**	.096**	.058*	0.0220758	-0.0088362	-0.039541	-.065**	-.095**	-.126**	-.150**	-.172**	-.196**	-.218**	-.235**	-.249**	-.263**	-.278**	-.290**	-.301**	-.309**	-.317**	-.323**
	Sig. (2-tailed)	1.27004e-117	0	0	0	0	0	9.50623e-307	3.46671e-273	7.43753e-245	7.22333e-217	3.59914e-189	2.78993e-164	3.29867e-143	1.26274e-125	4.51942e-110	1.07682e-95	1.28591e-82	2.07947e-70	2.35154e-60	2.76665e-51	1.08464e-42	7.03958e-35	3.93122e-28	6.91507e-22	2.49805e-16	1.16947e-11	8.5031e-08	0.000103901	0.0197859	0.372213	0.72099	0.109879	0.00810728	0.000116627	3.0539e-07	1.00475e-09	2.23087e-12	1.20113e-15	4.71396e-19	5.76908e-22	1.76581e-24	2.65416e-27	2.3528e-30	3.72077e-33	1.67147e-35	1.27857e-37	1.84402e-39	4.32926e-41
	N	1636	1636	1636	1636	1636	1636	1636	1636	1636	1636	1636	1636	1636	1636	1636	1636	1636	1636	1636	1636	1636	1636	1636	1636	1636	1636	1636	1636	1636	1636	1636	1636	1636	1636	1636	1636	1636	1636	1636	1636	1636	1636	1636	1636	1636	1636	1636	1636
W576	Pearson Correlation	.527**	.872**	.853**	.832**	.808**	.785**	.755**	.727**	.700**	.670**	.636**	.601**	.568**	.538**	.508**	.477**	.446**	.414**	.385**	.355**	.324**	.293**	.262**	.229**	.196**	.161**	.127**	.091**	.052*	0.0167847	-0.0141308	-0.0448328	-.071**	-.100**	-.131**	-.156**	-.178**	-.201**	-.223**	-.240**	-.254**	-.268**	-.283**	-.295**	-.306**	-.314**	-.322**	-.328**
	Sig. (2-tailed)	1.17986e-117	0	0	0	0	0	2.8701e-302	4.08754e-269	4.04812e-241	1.88158e-213	4.54287e-186	1.84882e-161	1.26435e-140	3.03817e-123	7.14156e-108	1.13974e-93	9.3406e-81	1.04418e-68	8.55315e-59	7.39576e-50	2.12054e-41	1.01052e-33	4.21107e-27	5.47811e-21	1.45707e-15	5.0478e-11	2.71879e-07	0.000245101	0.0343021	0.497499	0.5679	0.0698473	0.00421099	4.74882e-05	9.55559e-08	2.54998e-10	4.66055e-13	2.02739e-16	6.51503e-20	6.80879e-23	1.83361e-25	2.40034e-28	1.84465e-31	2.56992e-34	1.0411e-36	7.26089e-39	9.66817e-41	2.10992e-42
	N	1636	1636	1636	1636	1636	1636	1636	1636	1636	1636	1636	1636	1636	1636	1636	1636	1636	1636	1636	1636	1636	1636	1636	1636	1636	1636	1636	1636	1636	1636	1636	1636	1636	1636	1636	1636	1636	1636	1636	1636	1636	1636	1636	1636	1636	1636	1636	1636
W577	Pearson Correlation	.527**	.872**	.853**	.832**	.809**	.785**	.756**	.727**	.700**	.670**	.636**	.602**	.569**	.538**	.508**	.477**	.446**	.414**	.385**	.356**	.325**	.293**	.262**	.230**	.196**	.162**	.127**	.091**	.053*	0.0172099	-0.0137064	-0.0444107	-.070**	-.100**	-.131**	-.155**	-.177**	-.201**	-.223**	-.240**	-.253**	-.268**	-.282**	-.295**	-.305**	-.314**	-.321**	-.328**
	Sig. (2-tailed)	1.97902e-117	0	0	0	0	0	2.02969e-302	2.73739e-269	2.62932e-241	1.20551e-213	2.89974e-186	1.19094e-161	8.27001e-141	2.02127e-123	4.84917e-108	7.90894e-94	6.64529e-81	7.62067e-69	6.38608e-59	5.65557e-50	1.66297e-41	8.12551e-34	3.47067e-27	4.62961e-21	1.26311e-15	4.48654e-11	2.47769e-07	0.000229033	0.0328637	0.486669	0.579584	0.072524	0.00444286	5.10869e-05	1.04981e-07	2.84737e-10	5.28326e-13	2.33629e-16	7.62305e-20	8.06179e-23	2.19218e-25	2.89653e-28	2.24661e-31	3.15293e-34	1.28492e-36	8.99745e-39	1.20147e-40	2.62305e-42
	N	1636	1636	1636	1636	1636	1636	1636	1636	1636	1636	1636	1636	1636	1636	1636	1636	1636	1636	1636	1636	1636	1636	1636	1636	1636	1636	1636	1636	1636	1636	1636	1636	1636	1636	1636	1636	1636	1636	1636	1636	1636	1636	1636	1636	1636	1636	1636	1636
W578	Pearson Correlation	.525**	.875**	.857**	.835**	.813**	.789**	.760**	.732**	.705**	.675**	.642**	.607**	.575**	.544**	.514**	.484**	.453**	.421**	.392**	.363**	.332**	.300**	.270**	.237**	.203**	.169**	.135**	.098**	.060*	0.0246743	-0.00623973	-0.0369504	-.063*	-.093**	-.124**	-.148**	-.170**	-.194**	-.216**	-.233**	-.246**	-.261**	-.275**	-.288**	-.298**	-.307**	-.314**	-.321**
	Sig. (2-tailed)	1.20872e-116	0	0	0	0	0	3.05116e-308	1.12942e-274	2.56897e-246	2.79406e-218	1.60796e-190	1.47617e-165	2.07165e-144	9.3105e-127	3.91712e-111	1.09688e-96	1.54811e-83	2.96196e-71	3.88729e-61	5.30529e-52	2.42714e-43	1.83504e-35	1.18684e-28	2.42966e-22	1.02354e-16	5.57034e-12	4.70874e-08	6.69771e-05	0.0148683	0.318569	0.800893	0.135197	0.0109941	0.000178068	5.30156e-07	1.93001e-09	4.70625e-12	2.80721e-15	1.21221e-18	1.59856e-21	5.19993e-24	8.31855e-27	7.8512e-30	1.30842e-32	6.13421e-35	4.85652e-37	7.19822e-39	1.7196e-40
	N	1636	1636	1636	1636	1636	1636	1636	1636	1636	1636	1636	1636	1636	1636	1636	1636	1636	1636	1636	1636	1636	1636	1636	1636	1636	1636	1636	1636	1636	1636	1636	1636	1636	1636	1636	1636	1636	1636	1636	1636	1636	1636	1636	1636	1636	1636	1636	1636
W579	Pearson Correlation	.523**	.882**	.864**	.843**	.821**	.798**	.770**	.742**	.716**	.686**	.653**	.619**	.587**	.557**	.527**	.497**	.466**	.435**	.406**	.377**	.346**	.315**	.284**	.252**	.218**	.184**	.150**	.114**	.075**	0.0399391	0.00903532	-0.0216817	-0.0476064	-.077**	-.108**	-.133**	-.155**	-.179**	-.201**	-.218**	-.231**	-.246**	-.261**	-.273**	-.284**	-.292**	-.300**	-.306**
	Sig. (2-tailed)	1.95919e-115	0	0	0	0	0	0	3.97393e-286	6.12143e-257	4.4129e-228	1.68341e-199	8.70171e-174	5.46818e-152	8.92002e-134	1.22522e-117	1.06527e-102	4.43138e-89	2.45855e-76	8.19031e-66	2.73324e-56	3.11416e-47	5.79018e-39	8.80623e-32	4.35461e-25	4.48396e-19	5.87025e-14	1.1911e-09	4.11989e-06	0.00226355	0.106344	0.714974	0.38081	0.054207	0.00174781	1.10249e-05	7.29528e-08	3.10337e-10	3.40261e-13	2.59885e-16	5.37118e-19	2.51661e-21	5.94573e-24	8.3797e-27	1.98779e-29	1.24105e-31	1.26408e-33	2.32298e-35	6.70446e-37
	N	1636	1636	1636	1636	1636	1636	1636	1636	1636	1636	1636	1636	1636	1636	1636	1636	1636	1636	1636	1636	1636	1636	1636	1636	1636	1636	1636	1636	1636	1636	1636	1636	1636	1636	1636	1636	1636	1636	1636	1636	1636	1636	1636	1636	1636	1636	1636	1636
W580	Pearson Correlation	.519**	.893**	.876**	.856**	.834**	.812**	.784**	.758**	.732**	.703**	.671**	.638**	.606**	.576**	.547**	.517**	.487**	.456**	.427**	.399**	.369**	.338**	.307**	.275**	.242**	.208**	.174**	.138**	.100**	.064**	0.0334281	0.00271931	-0.0232236	-.053*	-.084**	-.108**	-.131**	-.155**	-.177**	-.194**	-.208**	-.222**	-.237**	-.250**	-.260**	-.269**	-.277**	-.283**
	Sig. (2-tailed)	1.64507e-113	0	0	0	0	0	0	4.31814e-305	1.60034e-274	2.62949e-244	2.278e-214	2.00325e-187	1.46206e-164	1.95483e-145	1.84643e-128	1.01226e-112	2.43141e-98	7.56574e-85	1.13931e-73	1.61337e-63	8.0238e-54	6.37686e-45	3.84404e-37	7.86864e-30	3.41651e-23	1.83745e-17	1.5282e-12	2.22053e-08	5.33398e-05	0.00928512	0.176559	0.912485	0.347862	0.0321112	0.000654416	1.11022e-05	1.1377e-07	3.26902e-10	6.15872e-13	2.59221e-15	2.16382e-17	9.48313e-20	2.52293e-22	1.04665e-24	1.02835e-26	1.56112e-28	4.0332e-30	1.57046e-31
	N	1636	1636	1636	1636	1636	1636	1636	1636	1636	1636	1636	1636	1636	1636	1636	1636	1636	1636	1636	1636	1636	1636	1636	1636	1636	1636	1636	1636	1636	1636	1636	1636	1636	1636	1636	1636	1636	1636	1636	1636	1636	1636	1636	1636	1636	1636	1636	1636
W581	Pearson Correlation	.513**	.908**	.892**	.873**	.853**	.832**	.806**	.780**	.755**	.728**	.697**	.664**	.634**	.605**	.577**	.548**	.518**	.488**	.460**	.432**	.402**	.371**	.342**	.310**	.277**	.244**	.209**	.174**	.136**	.101**	.070**	0.0392692	0.0133367	-0.016443	-0.0476847	-.072**	-.094**	-.118**	-.141**	-.158**	-.172**	-.186**	-.201**	-.214**	-.225**	-.234**	-.241**	-.248**
	Sig. (2-tailed)	2.55594e-110	0	0	0	0	0	0	0	3.37609e-302	7.30103e-270	8.12735e-238	5.78635e-209	1.86454e-184	6.39543e-164	1.17067e-145	1.08384e-128	3.80878e-113	1.65163e-98	2.48863e-86	3.19175e-75	1.49504e-64	1.07897e-54	5.26474e-46	9.28958e-38	3.57207e-30	1.63396e-23	1.1512e-17	1.47722e-12	3.37716e-08	4.50036e-05	0.0046619	0.112345	0.589855	0.506298	0.0538114	0.00357581	0.000133105	1.5825e-06	1.13268e-08	1.36615e-10	2.68273e-12	2.93455e-14	2.00129e-16	1.89943e-18	3.64909e-20	9.98959e-22	4.2677e-23	2.58446e-24
	N	1636	1636	1636	1636	1636	1636	1636	1636	1636	1636	1636	1636	1636	1636	1636	1636	1636	1636	1636	1636	1636	1636	1636	1636	1636	1636	1636	1636	1636	1636	1636	1636	1636	1636	1636	1636	1636	1636	1636	1636	1636	1636	1636	1636	1636	1636	1636	1636
W582	Pearson Correlation	.502**	.926**	.912**	.895**	.877**	.857**	.833**	.809**	.786**	.760**	.731**	.700**	.671**	.644**	.617**	.589**	.560**	.531**	.504**	.477**	.448**	.418**	.389**	.358**	.325**	.293**	.259**	.224**	.187**	.152**	.121**	.091**	.065**	0.0349973	0.00376442	-0.0205652	-0.0429612	-.067**	-.089**	-.107**	-.121**	-.136**	-.151**	-.164**	-.174**	-.183**	-.191**	-.197**
	Sig. (2-tailed)	2.37095e-105	0	0	0	0	0	0	0	0	0	3.08565e-273	1.411e-241	1.18673e-214	4.71077e-192	6.54137e-172	3.71522e-153	6.45712e-136	1.27939e-119	5.39249e-106	1.6645e-93	1.98381e-81	3.43499e-70	3.3788e-60	1.31158e-50	1.147e-41	1.12321e-33	1.6801e-26	4.86058e-20	2.81577e-14	7.12905e-10	9.07559e-07	0.000244593	0.00883435	0.157096	0.879072	0.405824	0.0823616	0.00664035	0.000293999	1.50461e-05	9.5986e-07	3.70067e-08	9.23094e-10	2.73846e-11	1.32415e-12	8.15165e-14	6.94486e-15	7.68662e-16
	N	1636	1636	1636	1636	1636	1636	1636	1636	1636	1636	1636	1636	1636	1636	1636	1636	1636	1636	1636	1636	1636	1636	1636	1636	1636	1636	1636	1636	1636	1636	1636	1636	1636	1636	1636	1636	1636	1636	1636	1636	1636	1636	1636	1636	1636	1636	1636	1636
W583	Pearson Correlation	.488**	.944**	.932**	.917**	.901**	.884**	.862**	.841**	.820**	.796**	.769**	.740**	.713**	.687**	.662**	.635**	.608**	.580**	.554**	.528**	.501**	.472**	.444**	.414**	.382**	.350**	.318**	.283**	.247**	.212**	.182**	.152**	.126**	.097**	.066**	0.0412941	0.0189198	-0.00519882	-0.0275481	-0.044973	-.059*	-.074**	-.089**	-.102**	-.113**	-.122**	-.129**	-.136**
	Sig. (2-tailed)	1.49681e-98	0	0	0	0	0	0	0	0	0	0	2.87812e-284	2.59528e-254	3.98345e-229	1.25288e-206	1.21334e-185	2.71217e-166	6.19412e-148	1.6413e-132	2.61208e-118	1.71392e-104	1.5022e-91	6.00692e-80	1.04687e-68	4.26444e-58	1.79584e-48	1.13692e-39	1.49239e-31	4.53744e-24	4.27163e-18	1.21126e-13	6.81624e-10	3.06934e-07	9.05021e-05	0.007999	0.0949831	0.444425	0.833574	0.265446	0.0689762	0.0169285	0.00278731	0.00031277	3.49131e-05	4.94062e-06	7.80494e-07	1.48306e-07	3.29866e-08
	N	1636	1636	1636	1636	1636	1636	1636	1636	1636	1636	1636	1636	1636	1636	1636	1636	1636	1636	1636	1636	1636	1636	1636	1636	1636	1636	1636	1636	1636	1636	1636	1636	1636	1636	1636	1636	1636	1636	1636	1636	1636	1636	1636	1636	1636	1636	1636	1636
W584	Pearson Correlation	.468**	.960**	.951**	.939**	.925**	.911**	.892**	.874**	.855**	.834**	.809**	.784**	.759**	.735**	.712**	.687**	.662**	.636**	.612**	.587**	.561**	.534**	.507**	.478**	.448**	.417**	.386**	.352**	.317**	.283**	.253**	.224**	.199**	.170**	.139**	.115**	.093**	.069**	0.0463821	0.029007	0.0149576	0.000127497	-0.0149932	-0.0281271	-0.0386426	-0.047776	-.055*	-.062*
	Sig. (2-tailed)	1.054e-89	0	0	0	0	0	0	0	0	0	0	0	1.2922e-306	3.33709e-278	9.20454e-253	5.35598e-229	5.09047e-207	4.28774e-186	1.95866e-168	4.16317e-152	3.93373e-136	4.4484e-121	1.7297e-107	3.29735e-94	1.52052e-81	6.50281e-70	4.0586e-59	5.68673e-49	2.18889e-39	1.7004e-31	2.13634e-25	4.98101e-20	5.07387e-16	5.10513e-12	1.71654e-08	3.2269e-06	0.000176304	0.00548207	0.0607079	0.240952	0.545465	0.995889	0.54451	0.255528	0.118197	0.0533538	0.0248754	0.0120784
	N	1636	1636	1636	1636	1636	1636	1636	1636	1636	1636	1636	1636	1636	1636	1636	1636	1636	1636	1636	1636	1636	1636	1636	1636	1636	1636	1636	1636	1636	1636	1636	1636	1636	1636	1636	1636	1636	1636	1636	1636	1636	1636	1636	1636	1636	1636	1636	1636
W585	Pearson Correlation	.440**	.971**	.964**	.956**	.946**	.935**	.920**	.904**	.889**	.871**	.850**	.828**	.806**	.785**	.764**	.742**	.719**	.696**	.673**	.651**	.626**	.601**	.576**	.549**	.521**	.492**	.462**	.430**	.396**	.363**	.335**	.306**	.282**	.253**	.223**	.200**	.178**	.154**	.132**	.115**	.101**	.087**	.072**	.059*	0.0482342	0.039174	0.031553	0.0250514
	Sig. (2-tailed)	1.58174e-78	0	0	0	0	0	0	0	0	0	0	0	0	0	0	3.67561e-286	5.35251e-261	5.91617e-237	1.43974e-216	1.19694e-197	4.88573e-179	2.07533e-161	2.13116e-145	1.23397e-129	1.78723e-114	2.10172e-100	3.42443e-87	1.36252e-74	1.81363e-62	2.8583e-52	3.43229e-44	7.03843e-37	3.06133e-31	2.16625e-25	6.00307e-20	3.36065e-16	4.09027e-13	3.41333e-10	7.5525e-08	2.93438e-06	3.99021e-05	0.000447595	0.00371345	0.0176358	0.0511052	0.11322	0.202103	0.311228
	N	1636	1636	1636	1636	1636	1636	1636	1636	1636	1636	1636	1636	1636	1636	1636	1636	1636	1636	1636	1636	1636	1636	1636	1636	1636	1636	1636	1636	1636	1636	1636	1636	1636	1636	1636	1636	1636	1636	1636	1636	1636	1636	1636	1636	1636	1636	1636	1636
W586	Pearson Correlation	.400**	.972**	.969**	.965**	.960**	.953**	.943**	.932**	.920**	.907**	.890**	.873**	.855**	.838**	.820**	.801**	.782**	.761**	.742**	.722**	.701**	.678**	.656**	.631**	.606**	.579**	.551**	.522**	.490**	.459**	.433**	.405**	.382**	.355**	.326**	.303**	.282**	.260**	.238**	.222**	.208**	.194**	.179**	.166**	.156**	.147**	.140**	.133**
	Sig. (2-tailed)	5.44241e-64	0	0	0	0	0	0	0	0	0	0	0	0	0	0	0	0	0	4.22672e-286	7.45205e-264	7.88779e-242	7.35321e-221	1.07705e-201	1.08833e-182	2.88561e-164	5.22693e-147	1.21984e-130	7.70314e-115	2.08727e-99	3.26633e-86	1.45162e-75	9.77847e-66	5.48228e-58	9.39122e-50	7.67164e-42	3.40389e-36	2.29461e-31	1.36199e-26	1.5219e-22	1.23124e-19	1.92525e-17	2.77199e-15	3.03143e-13	1.32189e-11	2.21361e-10	2.21115e-09	1.37994e-08	6.07802e-08
	N	1636	1636	1636	1636	1636	1636	1636	1636	1636	1636	1636	1636	1636	1636	1636	1636	1636	1636	1636	1636	1636	1636	1636	1636	1636	1636	1636	1636	1636	1636	1636	1636	1636	1636	1636	1636	1636	1636	1636	1636	1636	1636	1636	1636	1636	1636	1636	1636
W587	Pearson Correlation	.351**	.958**	.960**	.960**	.960**	.957**	.953**	.947**	.940**	.931**	.920**	.907**	.894**	.881**	.867**	.853**	.837**	.820**	.804**	.788**	.769**	.750**	.731**	.709**	.687**	.663**	.638**	.612**	.583**	.555**	.530**	.505**	.483**	.458**	.431**	.409**	.389**	.368**	.347**	.331**	.318**	.305**	.291**	.278**	.269**	.260**	.253**	.247**
	Sig. (2-tailed)	1.15636e-48	0	0	0	0	0	0	0	0	0	0	0	0	0	0	0	0	0	0	0	0	1.09189e-295	4.17389e-273	1.52031e-250	1.64757e-228	1.06058e-207	8.35572e-188	2.04816e-168	2.90362e-149	1.03943e-132	3.49728e-119	1.54551e-106	2.0047e-96	1.5766e-85	7.20111e-75	4.07933e-67	2.36699e-60	1.56611e-53	1.33165e-47	3.08122e-43	7.1703e-40	1.72927e-36	3.27747e-33	1.67395e-30	1.97639e-28	1.06169e-26	2.69383e-25	3.84639e-24
	N	1636	1636	1636	1636	1636	1636	1636	1636	1636	1636	1636	1636	1636	1636	1636	1636	1636	1636	1636	1636	1636	1636	1636	1636	1636	1636	1636	1636	1636	1636	1636	1636	1636	1636	1636	1636	1636	1636	1636	1636	1636	1636	1636	1636	1636	1636	1636	1636
W588	Pearson Correlation	.294**	.927**	.933**	.939**	.943**	.946**	.947**	.946**	.945**	.941**	.935**	.928**	.920**	.912**	.902**	.892**	.881**	.868**	.856**	.843**	.828**	.813**	.797**	.779**	.760**	.740**	.719**	.696**	.670**	.646**	.624**	.601**	.581**	.558**	.534**	.514**	.495**	.475**	.456**	.442**	.429**	.416**	.403**	.392**	.383**	.375**	.368**	.362**
	Sig. (2-tailed)	6.5288e-34	0	0	0	0	0	0	0	0	0	0	0	0	0	0	0	0	0	0	0	0	0	0	0	0	4.85918e-284	2.09514e-260	3.71475e-237	5.91308e-214	1.00897e-193	4.99749e-177	2.83219e-161	1.53162e-148	1.05909e-134	5.24332e-121	6.21371e-111	4.94196e-102	5.78882e-93	5.70856e-85	5.1959e-79	2.33545e-74	1.21826e-69	5.14639e-65	3.8018e-61	3.71597e-58	1.22347e-55	1.39957e-53	6.95511e-52
	N	1636	1636	1636	1636	1636	1636	1636	1636	1636	1636	1636	1636	1636	1636	1636	1636	1636	1636	1636	1636	1636	1636	1636	1636	1636	1636	1636	1636	1636	1636	1636	1636	1636	1636	1636	1636	1636	1636	1636	1636	1636	1636	1636	1636	1636	1636	1636	1636
W589	Pearson Correlation	.234**	.883**	.894**	.904**	.913**	.920**	.927**	.931**	.934**	.936**	.936**	.934**	.931**	.927**	.922**	.916**	.908**	.900**	.892**	.882**	.872**	.860**	.848**	.834**	.818**	.802**	.784**	.765**	.743**	.722**	.703**	.683**	.665**	.645**	.623**	.605**	.588**	.570**	.553**	.539**	.528**	.516**	.504**	.493**	.485**	.477**	.471**	.466**
	Sig. (2-tailed)	7.85623e-22	0	0	0	0	0	0	0	0	0	0	0	0	0	0	0	0	0	0	0	0	0	0	0	0	0	0	0	2.15507e-287	1.18187e-263	6.962e-244	4.40936e-225	9.50038e-210	5.52042e-193	2.88349e-176	7.0142e-164	7.68606e-153	1.56025e-141	1.75587e-131	6.21018e-124	5.33826e-118	5.88963e-112	5.36492e-106	5.54628e-101	4.33175e-97	8.4373e-94	4.18705e-91	6.90235e-89
	N	1636	1636	1636	1636	1636	1636	1636	1636	1636	1636	1636	1636	1636	1636	1636	1636	1636	1636	1636	1636	1636	1636	1636	1636	1636	1636	1636	1636	1636	1636	1636	1636	1636	1636	1636	1636	1636	1636	1636	1636	1636	1636	1636	1636	1636	1636	1636	1636
W590	Pearson Correlation	.173**	.827**	.842**	.857**	.870**	.882**	.894**	.903**	.910**	.917**	.922**	.926**	.927**	.928**	.927**	.925**	.922**	.918**	.913**	.908**	.901**	.893**	.884**	.874**	.863**	.850**	.836**	.821**	.803**	.785**	.769**	.752**	.737**	.720**	.700**	.685**	.670**	.653**	.638**	.626**	.616**	.605**	.594**	.584**	.577**	.570**	.564**	.560**
	Sig. (2-tailed)	2.04237e-12	0	0	0	0	0	0	0	0	0	0	0	0	0	0	0	0	0	0	0	0	0	0	0	0	0	0	0	0	0	0	1.5747e-298	1.13353e-280	4.92537e-261	2.58999e-241	1.29872e-226	2.0684e-213	7.66367e-200	1.05269e-187	1.53729e-178	2.67298e-171	6.53975e-164	1.34114e-156	2.00496e-150	1.27923e-145	1.48937e-141	3.20257e-138	1.71694e-135
	N	1636	1636	1636	1636	1636	1636	1636	1636	1636	1636	1636	1636	1636	1636	1636	1636	1636	1636	1636	1636	1636	1636	1636	1636	1636	1636	1636	1636	1636	1636	1636	1636	1636	1636	1636	1636	1636	1636	1636	1636	1636	1636	1636	1636	1636	1636	1636	1636
W591	Pearson Correlation	.114**	.766**	.785**	.803**	.821**	.836**	.853**	.866**	.878**	.889**	.899**	.907**	.913**	.917**	.920**	.922**	.923**	.923**	.922**	.920**	.916**	.912**	.907**	.901**	.893**	.884**	.873**	.861**	.847**	.833**	.820**	.806**	.794**	.778**	.762**	.748**	.735**	.721**	.708**	.697**	.688**	.678**	.669**	.660**	.653**	.647**	.642**	.638**
	Sig. (2-tailed)	3.44589e-06	0	0	0	0	0	0	0	0	0	0	0	0	0	0	0	0	0	0	0	0	0	0	0	0	0	0	0	0	0	0	0	0	0	0	1.11798e-293	1.71e-278	7.48094e-263	8.84947e-249	4.18225e-238	1.23663e-229	5.553e-221	2.11585e-212	3.91602e-205	1.78484e-199	1.10727e-194	9.29708e-191	1.4666e-187
	N	1636	1636	1636	1636	1636	1636	1636	1636	1636	1636	1636	1636	1636	1636	1636	1636	1636	1636	1636	1636	1636	1636	1636	1636	1636	1636	1636	1636	1636	1636	1636	1636	1636	1636	1636	1636	1636	1636	1636	1636	1636	1636	1636	1636	1636	1636	1636	1636
W592	Pearson Correlation	.055*	.697**	.719**	.741**	.762**	.781**	.802**	.820**	.835**	.850**	.865**	.878**	.888**	.897**	.903**	.909**	.914**	.918**	.920**	.921**	.922**	.921**	.919**	.916**	.912**	.907**	.900**	.892**	.882**	.872**	.862**	.851**	.840**	.828**	.815**	.803**	.792**	.780**	.769**	.760**	.752**	.744**	.735**	.728**	.722**	.716**	.712**	.708**
	Sig. (2-tailed)	0.0263356	4.37842e-238	4.70389e-260	9.15012e-285	0	0	0	0	0	0	0	0	0	0	0	0	0	0	0	0	0	0	0	0	0	0	0	0	0	0	0	0	0	0	0	0	0	0	0	1.4097e-307	6.91702e-298	5.6261e-288	3.95512e-278	9.13191e-270	2.98821e-263	9.89259e-258	3.22654e-253	1.45175e-249
	N	1636	1636	1636	1636	1636	1636	1636	1636	1636	1636	1636	1636	1636	1636	1636	1636	1636	1636	1636	1636	1636	1636	1636	1636	1636	1636	1636	1636	1636	1636	1636	1636	1636	1636	1636	1636	1636	1636	1636	1636	1636	1636	1636	1636	1636	1636	1636	1636
W593	Pearson Correlation	0.000980803	.628**	.653**	.678**	.702**	.724**	.749**	.771**	.789**	.808**	.827**	.844**	.858**	.870**	.880**	.889**	.897**	.904**	.909**	.914**	.917**	.920**	.921**	.922**	.921**	.919**	.916**	.911**	.905**	.897**	.890**	.882**	.874**	.865**	.854**	.845**	.836**	.826**	.816**	.808**	.802**	.795**	.787**	.781**	.776**	.771**	.767**	.764**
	Sig. (2-tailed)	0.96838	2.39366e-180	2.65657e-199	8.25181e-221	2.30973e-243	2.9766e-266	6.52297e-295	0	0	0	0	0	0	0	0	0	0	0	0	0	0	0	0	0	0	0	0	0	0	0	0	0	0	0	0	0	0	0	0	0	0	0	0	0	0	0	0	0
	N	1636	1636	1636	1636	1636	1636	1636	1636	1636	1636	1636	1636	1636	1636	1636	1636	1636	1636	1636	1636	1636	1636	1636	1636	1636	1636	1636	1636	1636	1636	1636	1636	1636	1636	1636	1636	1636	1636	1636	1636	1636	1636	1636	1636	1636	1636	1636	1636
W594	Pearson Correlation	-0.0430235	.568**	.595**	.622**	.649**	.673**	.701**	.725**	.747**	.768**	.790**	.810**	.827**	.842**	.854**	.866**	.877**	.887**	.895**	.902**	.908**	.913**	.917**	.920**	.922**	.922**	.922**	.920**	.917**	.912**	.907**	.902**	.896**	.888**	.880**	.873**	.865**	.857**	.849**	.842**	.837**	.831**	.825**	.819**	.815**	.811**	.808**	.805**
	Sig. (2-tailed)	0.0819174	2.43485e-140	5.72092e-157	5.6279e-176	4.77058e-196	1.44379e-216	1.93729e-242	1.97029e-267	1.68693e-291	0	0	0	0	0	0	0	0	0	0	0	0	0	0	0	0	0	0	0	0	0	0	0	0	0	0	0	0	0	0	0	0	0	0	0	0	0	0	0
	N	1636	1636	1636	1636	1636	1636	1636	1636	1636	1636	1636	1636	1636	1636	1636	1636	1636	1636	1636	1636	1636	1636	1636	1636	1636	1636	1636	1636	1636	1636	1636	1636	1636	1636	1636	1636	1636	1636	1636	1636	1636	1636	1636	1636	1636	1636	1636	1636
W595	Pearson Correlation	-.079**	.516**	.545**	.574**	.603**	.629**	.659**	.686**	.709**	.732**	.757**	.779**	.799**	.816**	.830**	.845**	.857**	.869**	.879**	.888**	.896**	.903**	.909**	.914**	.919**	.922**	.923**	.924**	.923**	.921**	.918**	.914**	.910**	.904**	.897**	.892**	.886**	.879**	.872**	.867**	.862**	.857**	.851**	.847**	.843**	.839**	.837**	.834**
	Sig. (2-tailed)	0.00138895	3.64752e-112	5.21257e-127	4.34573e-144	3.10995e-162	6.73796e-181	1.46388e-204	1.45094e-227	7.31657e-250	4.01644e-275	7.08611e-304	0	0	0	0	0	0	0	0	0	0	0	0	0	0	0	0	0	0	0	0	0	0	0	0	0	0	0	0	0	0	0	0	0	0	0	0	0
	N	1636	1636	1636	1636	1636	1636	1636	1636	1636	1636	1636	1636	1636	1636	1636	1636	1636	1636	1636	1636	1636	1636	1636	1636	1636	1636	1636	1636	1636	1636	1636	1636	1636	1636	1636	1636	1636	1636	1636	1636	1636	1636	1636	1636	1636	1636	1636	1636
W596	Pearson Correlation	-.110**	.469**	.499**	.530**	.560**	.588**	.620**	.648**	.673**	.699**	.725**	.750**	.771**	.790**	.807**	.822**	.837**	.851**	.863**	.873**	.883**	.892**	.900**	.907**	.913**	.918**	.921**	.924**	.925**	.925**	.924**	.921**	.919**	.915**	.910**	.905**	.901**	.895**	.890**	.885**	.881**	.877**	.872**	.868**	.865**	.862**	.859**	.858**
	Sig. (2-tailed)	7.54627e-06	2.4008e-90	1.14434e-103	4.26643e-119	1.37034e-135	1.19138e-152	2.16982e-174	1.2227e-195	2.40624e-216	6.55241e-240	6.66987e-267	2.79976e-295	0	0	0	0	0	0	0	0	0	0	0	0	0	0	0	0	0	0	0	0	0	0	0	0	0	0	0	0	0	0	0	0	0	0	0	0
	N	1636	1636	1636	1636	1636	1636	1636	1636	1636	1636	1636	1636	1636	1636	1636	1636	1636	1636	1636	1636	1636	1636	1636	1636	1636	1636	1636	1636	1636	1636	1636	1636	1636	1636	1636	1636	1636	1636	1636	1636	1636	1636	1636	1636	1636	1636	1636	1636
W597	Pearson Correlation	-.138**	.427**	.458**	.490**	.521**	.551**	.584**	.614**	.640**	.668**	.696**	.722**	.746**	.766**	.784**	.801**	.818**	.833**	.846**	.858**	.869**	.880**	.889**	.898**	.906**	.912**	.918**	.922**	.925**	.926**	.927**	.926**	.924**	.922**	.919**	.915**	.912**	.907**	.903**	.899**	.896**	.892**	.888**	.885**	.882**	.879**	.877**	.876**
	Sig. (2-tailed)	2.03186e-08	1.67538e-73	1.53632e-85	1.40403e-99	1.11975e-114	2.19951e-130	1.69885e-150	2.97611e-170	1.355e-189	1.08571e-211	3.95907e-237	5.4644e-264	2.35057e-290	0	0	0	0	0	0	0	0	0	0	0	0	0	0	0	0	0	0	0	0	0	0	0	0	0	0	0	0	0	0	0	0	0	0	0
	N	1636	1636	1636	1636	1636	1636	1636	1636	1636	1636	1636	1636	1636	1636	1636	1636	1636	1636	1636	1636	1636	1636	1636	1636	1636	1636	1636	1636	1636	1636	1636	1636	1636	1636	1636	1636	1636	1636	1636	1636	1636	1636	1636	1636	1636	1636	1636	1636
W598	Pearson Correlation	-.161**	.391**	.422**	.456**	.488**	.518**	.554**	.584**	.612**	.640**	.670**	.698**	.723**	.744**	.764**	.782**	.800**	.817**	.831**	.844**	.857**	.868**	.879**	.889**	.898**	.906**	.913**	.919**	.923**	.926**	.928**	.928**	.928**	.926**	.924**	.922**	.919**	.916**	.912**	.909**	.906**	.903**	.900**	.897**	.894**	.892**	.891**	.889**
	Sig. (2-tailed)	5.23528e-11	8.29643e-61	8.6837e-72	1.11191e-84	1.24873e-98	3.22203e-113	5.50182e-132	1.66494e-150	1.04042e-168	1.42188e-189	1.08388e-213	3.02533e-239	2.01553e-264	1.58245e-288	0	0	0	0	0	0	0	0	0	0	0	0	0	0	0	0	0	0	0	0	0	0	0	0	0	0	0	0	0	0	0	0	0	0
	N	1636	1636	1636	1636	1636	1636	1636	1636	1636	1636	1636	1636	1636	1636	1636	1636	1636	1636	1636	1636	1636	1636	1636	1636	1636	1636	1636	1636	1636	1636	1636	1636	1636	1636	1636	1636	1636	1636	1636	1636	1636	1636	1636	1636	1636	1636	1636	1636
W599	Pearson Correlation	-.181**	.360**	.392**	.426**	.459**	.491**	.527**	.559**	.587**	.617**	.648**	.677**	.703**	.725**	.746**	.765**	.784**	.802**	.817**	.831**	.845**	.858**	.869**	.880**	.891**	.900**	.908**	.915**	.920**	.925**	.927**	.929**	.929**	.929**	.928**	.926**	.924**	.922**	.919**	.916**	.914**	.912**	.909**	.906**	.904**	.902**	.901**	.900**
	Sig. (2-tailed)	1.72883e-13	3.69907e-51	2.89795e-61	3.26255e-73	3.23351e-86	6.95679e-100	1.51865e-117	4.8024e-135	2.61118e-152	3.73644e-172	3.5878e-195	1.25029e-219	8.51292e-244	5.24242e-267	2.79428e-290	0	0	0	0	0	0	0	0	0	0	0	0	0	0	0	0	0	0	0	0	0	0	0	0	0	0	0	0	0	0	0	0	0
	N	1636	1636	1636	1636	1636	1636	1636	1636	1636	1636	1636	1636	1636	1636	1636	1636	1636	1636	1636	1636	1636	1636	1636	1636	1636	1636	1636	1636	1636	1636	1636	1636	1636	1636	1636	1636	1636	1636	1636	1636	1636	1636	1636	1636	1636	1636	1636	1636
W600	Pearson Correlation	-.197**	.334**	.367**	.401**	.435**	.467**	.504**	.537**	.566**	.597**	.628**	.659**	.685**	.709**	.730**	.751**	.770**	.789**	.805**	.820**	.834**	.848**	.860**	.872**	.884**	.894**	.903**	.910**	.917**	.923**	.926**	.928**	.930**	.930**	.930**	.929**	.928**	.926**	.924**	.922**	.920**	.917**	.915**	.913**	.911**	.910**	.908**	.907**
	Sig. (2-tailed)	1.01941e-15	7.70853e-44	3.1856e-53	2.16286e-64	1.29766e-76	1.6151e-89	2.91636e-106	6.48047e-123	2.13894e-139	2.19001e-158	1.77853e-180	5.28652e-204	2.6498e-227	9.85601e-250	2.84032e-272	2.58569e-296	0	0	0	0	0	0	0	0	0	0	0	0	0	0	0	0	0	0	0	0	0	0	0	0	0	0	0	0	0	0	0	0
	N	1636	1636	1636	1636	1636	1636	1636	1636	1636	1636	1636	1636	1636	1636	1636	1636	1636	1636	1636	1636	1636	1636	1636	1636	1636	1636	1636	1636	1636	1636	1636	1636	1636	1636	1636	1636	1636	1636	1636	1636	1636	1636	1636	1636	1636	1636	1636	1636
W601	Pearson Correlation	-.212**	.309**	.343**	.378**	.412**	.445**	.483**	.516**	.546**	.577**	.610**	.641**	.669**	.693**	.715**	.736**	.756**	.776**	.793**	.809**	.824**	.838**	.852**	.864**	.876**	.887**	.897**	.906**	.914**	.920**	.924**	.928**	.929**	.931**	.931**	.931**	.930**	.929**	.928**	.926**	.924**	.922**	.921**	.919**	.917**	.916**	.915**	.914**
	Sig. (2-tailed)	5.15231e-18	1.57393e-37	3.0438e-46	1.09376e-56	3.46547e-68	2.18632e-80	2.76129e-96	3.7066e-112	6.43611e-128	4.03126e-146	2.34048e-167	5.03995e-190	1.60026e-212	3.1629e-234	4.41357e-256	1.97913e-279	1.32519e-303	0	0	0	0	0	0	0	0	0	0	0	0	0	0	0	0	0	0	0	0	0	0	0	0	0	0	0	0	0	0	0
	N	1636	1636	1636	1636	1636	1636	1636	1636	1636	1636	1636	1636	1636	1636	1636	1636	1636	1636	1636	1636	1636	1636	1636	1636	1636	1636	1636	1636	1636	1636	1636	1636	1636	1636	1636	1636	1636	1636	1636	1636	1636	1636	1636	1636	1636	1636	1636	1636
W602	Pearson Correlation	-.225**	.285**	.319**	.355**	.390**	.424**	.462**	.496**	.527**	.559**	.592**	.624**	.652**	.677**	.700**	.722**	.743**	.763**	.781**	.797**	.813**	.829**	.843**	.856**	.869**	.881**	.891**	.901**	.910**	.917**	.922**	.926**	.928**	.930**	.932**	.932**	.932**	.931**	.930**	.929**	.928**	.926**	.925**	.923**	.922**	.921**	.920**	.919**
	Sig. (2-tailed)	2.94084e-20	4.66062e-32	3.87014e-40	6.71103e-50	1.02737e-60	3.00317e-72	2.40161e-87	1.77377e-102	1.4992e-117	5.29029e-135	2.02798e-155	2.94465e-177	5.61921e-199	5.70189e-220	3.79647e-241	8.41332e-264	2.70445e-287	0	0	0	0	0	0	0	0	0	0	0	0	0	0	0	0	0	0	0	0	0	0	0	0	0	0	0	0	0	0	0
	N	1636	1636	1636	1636	1636	1636	1636	1636	1636	1636	1636	1636	1636	1636	1636	1636	1636	1636	1636	1636	1636	1636	1636	1636	1636	1636	1636	1636	1636	1636	1636	1636	1636	1636	1636	1636	1636	1636	1636	1636	1636	1636	1636	1636	1636	1636	1636	1636
W603	Pearson Correlation	-.237**	.266**	.301**	.337**	.372**	.406**	.445**	.480**	.511**	.543**	.577**	.610**	.639**	.664**	.688**	.710**	.732**	.753**	.771**	.788**	.804**	.820**	.835**	.849**	.862**	.875**	.886**	.897**	.906**	.914**	.920**	.924**	.927**	.930**	.932**	.933**	.933**	.933**	.932**	.931**	.930**	.929**	.928**	.927**	.926**	.925**	.924**	.923**
	Sig. (2-tailed)	2.93306e-22	6.02829e-28	1.63156e-35	1.00999e-44	5.5226e-55	5.56252e-66	1.96416e-80	5.72694e-95	1.726e-109	2.43965e-126	4.26389e-146	2.86306e-167	2.30746e-188	8.7548e-209	2.05298e-229	1.65343e-251	1.9047e-274	4.10471e-299	0	0	0	0	0	0	0	0	0	0	0	0	0	0	0	0	0	0	0	0	0	0	0	0	0	0	0	0	0	0
	N	1636	1636	1636	1636	1636	1636	1636	1636	1636	1636	1636	1636	1636	1636	1636	1636	1636	1636	1636	1636	1636	1636	1636	1636	1636	1636	1636	1636	1636	1636	1636	1636	1636	1636	1636	1636	1636	1636	1636	1636	1636	1636	1636	1636	1636	1636	1636	1636
W604	Pearson Correlation	-.245**	.252**	.287**	.323**	.359**	.393**	.432**	.468**	.499**	.532**	.566**	.599**	.629**	.654**	.678**	.701**	.723**	.745**	.763**	.780**	.797**	.814**	.829**	.843**	.857**	.870**	.882**	.893**	.903**	.911**	.917**	.922**	.926**	.929**	.932**	.933**	.933**	.934**	.933**	.933**	.932**	.931**	.930**	.929**	.928**	.927**	.926**	.926**
	Sig. (2-tailed)	9.22506e-24	4.19509e-25	2.72015e-32	4.32401e-41	6.06767e-51	1.52894e-61	1.62825e-75	1.31543e-89	1.02158e-103	4.07055e-120	2.21163e-139	4.68964e-160	1.11882e-180	1.14959e-200	7.05246e-221	1.53291e-242	4.70874e-265	2.7612e-289	0	0	0	0	0	0	0	0	0	0	0	0	0	0	0	0	0	0	0	0	0	0	0	0	0	0	0	0	0	0
	N	1636	1636	1636	1636	1636	1636	1636	1636	1636	1636	1636	1636	1636	1636	1636	1636	1636	1636	1636	1636	1636	1636	1636	1636	1636	1636	1636	1636	1636	1636	1636	1636	1636	1636	1636	1636	1636	1636	1636	1636	1636	1636	1636	1636	1636	1636	1636	1636
W605	Pearson Correlation	-.252**	.239**	.274**	.311**	.347**	.381**	.421**	.457**	.488**	.522**	.556**	.590**	.620**	.646**	.670**	.693**	.716**	.737**	.756**	.774**	.791**	.808**	.823**	.838**	.853**	.866**	.878**	.890**	.900**	.909**	.915**	.921**	.925**	.928**	.931**	.933**	.933**	.934**	.934**	.934**	.933**	.932**	.931**	.931**	.930**	.929**	.928**	.928**
	Sig. (2-tailed)	3.5678e-25	9.51587e-23	1.32322e-29	4.79445e-38	1.53122e-47	8.59171e-58	2.39134e-71	4.69284e-85	8.31143e-99	8.16088e-115	1.18889e-133	6.85982e-154	4.20999e-174	1.03252e-193	1.46774e-213	7.58367e-235	5.50156e-257	7.79772e-281	2.81586e-303	0	0	0	0	0	0	0	0	0	0	0	0	0	0	0	0	0	0	0	0	0	0	0	0	0	0	0	0	0
	N	1636	1636	1636	1636	1636	1636	1636	1636	1636	1636	1636	1636	1636	1636	1636	1636	1636	1636	1636	1636	1636	1636	1636	1636	1636	1636	1636	1636	1636	1636	1636	1636	1636	1636	1636	1636	1636	1636	1636	1636	1636	1636	1636	1636	1636	1636	1636	1636
W606	Pearson Correlation	-.260**	.226**	.261**	.299**	.335**	.369**	.410**	.445**	.477**	.511**	.546**	.580**	.610**	.637**	.661**	.685**	.708**	.730**	.749**	.767**	.785**	.802**	.818**	.833**	.848**	.861**	.874**	.886**	.897**	.906**	.913**	.919**	.923**	.927**	.930**	.932**	.933**	.934**	.934**	.934**	.934**	.933**	.933**	.932**	.931**	.931**	.930**	.930**
	Sig. (2-tailed)	1.29234e-26	1.88277e-20	5.76166e-27	4.89495e-35	3.65754e-44	4.70345e-54	3.54282e-67	1.74494e-80	7.25995e-94	1.82284e-109	7.40896e-128	1.21265e-147	1.99345e-167	1.21506e-186	4.17886e-206	5.38596e-227	9.69799e-249	3.50679e-272	2.91571e-294	0	0	0	0	0	0	0	0	0	0	0	0	0	0	0	0	0	0	0	0	0	0	0	0	0	0	0	0	0
	N	1636	1636	1636	1636	1636	1636	1636	1636	1636	1636	1636	1636	1636	1636	1636	1636	1636	1636	1636	1636	1636	1636	1636	1636	1636	1636	1636	1636	1636	1636	1636	1636	1636	1636	1636	1636	1636	1636	1636	1636	1636	1636	1636	1636	1636	1636	1636	1636
W607	Pearson Correlation	-.267**	.214**	.249**	.286**	.323**	.357**	.398**	.434**	.466**	.500**	.536**	.570**	.601**	.627**	.652**	.676**	.699**	.722**	.741**	.760**	.778**	.795**	.812**	.827**	.843**	.857**	.870**	.882**	.894**	.903**	.910**	.917**	.921**	.926**	.929**	.931**	.933**	.934**	.935**	.935**	.935**	.934**	.934**	.933**	.933**	.932**	.932**	.932**
	Sig. (2-tailed)	4.76039e-28	2.55157e-18	1.70176e-24	3.34945e-32	5.80219e-41	1.69269e-50	3.41505e-63	4.18247e-76	4.06242e-89	2.58367e-104	2.91427e-122	1.34661e-141	5.92755e-161	8.97782e-180	7.4872e-199	2.41301e-219	1.09615e-240	1.02509e-263	2.00008e-285	7.1101e-308	0	0	0	0	0	0	0	0	0	0	0	0	0	0	0	0	0	0	0	0	0	0	0	0	0	0	0	0
	N	1636	1636	1636	1636	1636	1636	1636	1636	1636	1636	1636	1636	1636	1636	1636	1636	1636	1636	1636	1636	1636	1636	1636	1636	1636	1636	1636	1636	1636	1636	1636	1636	1636	1636	1636	1636	1636	1636	1636	1636	1636	1636	1636	1636	1636	1636	1636	1636
W608	Pearson Correlation	-.273**	.202**	.238**	.275**	.312**	.347**	.388**	.424**	.457**	.491**	.527**	.561**	.592**	.619**	.644**	.669**	.692**	.715**	.735**	.754**	.772**	.790**	.806**	.822**	.838**	.852**	.866**	.879**	.890**	.900**	.908**	.915**	.919**	.924**	.928**	.931**	.932**	.934**	.935**	.935**	.935**	.935**	.934**	.934**	.934**	.933**	.933**	.933**
	Sig. (2-tailed)	2.48689e-29	1.35932e-16	1.77334e-22	7.20907e-30	2.57738e-38	1.52722e-47	7.21575e-60	1.94263e-72	3.9297e-85	5.5997e-100	1.53313e-117	1.74643e-136	1.81105e-155	6.06972e-174	1.10029e-192	7.95398e-213	8.11458e-234	1.75777e-256	7.31903e-278	5.54744e-300	0	0	0	0	0	0	0	0	0	0	0	0	0	0	0	0	0	0	0	0	0	0	0	0	0	0	0	0
	N	1636	1636	1636	1636	1636	1636	1636	1636	1636	1636	1636	1636	1636	1636	1636	1636	1636	1636	1636	1636	1636	1636	1636	1636	1636	1636	1636	1636	1636	1636	1636	1636	1636	1636	1636	1636	1636	1636	1636	1636	1636	1636	1636	1636	1636	1636	1636	1636
W609	Pearson Correlation	-.278**	.194**	.229**	.267**	.304**	.339**	.380**	.416**	.449**	.484**	.520**	.554**	.586**	.613**	.638**	.663**	.687**	.710**	.730**	.749**	.767**	.785**	.802**	.818**	.834**	.849**	.863**	.876**	.888**	.898**	.906**	.913**	.918**	.923**	.927**	.930**	.932**	.934**	.935**	.935**	.935**	.935**	.935**	.935**	.934**	.934**	.934**	.934**
	Sig. (2-tailed)	2.39203e-30	2.76338e-15	6.13325e-21	4.42401e-28	2.80166e-36	2.90089e-45	2.67987e-57	1.33785e-69	4.81267e-82	1.28794e-96	7.04987e-114	1.62533e-132	3.27718e-151	2.0348e-169	6.72726e-188	9.10314e-208	1.7325e-228	7.15021e-251	5.33625e-272	7.21628e-294	0	0	0	0	0	0	0	0	0	0	0	0	0	0	0	0	0	0	0	0	0	0	0	0	0	0	0	0
	N	1636	1636	1636	1636	1636	1636	1636	1636	1636	1636	1636	1636	1636	1636	1636	1636	1636	1636	1636	1636	1636	1636	1636	1636	1636	1636	1636	1636	1636	1636	1636	1636	1636	1636	1636	1636	1636	1636	1636	1636	1636	1636	1636	1636	1636	1636	1636	1636
W610	Pearson Correlation	-.282**	.185**	.221**	.259**	.296**	.331**	.372**	.409**	.442**	.476**	.513**	.548**	.579**	.607**	.632**	.657**	.681**	.704**	.725**	.744**	.763**	.781**	.798**	.814**	.831**	.845**	.860**	.873**	.885**	.896**	.904**	.911**	.916**	.922**	.926**	.929**	.931**	.933**	.934**	.935**	.935**	.935**	.935**	.935**	.935**	.935**	.935**	.935**
	Sig. (2-tailed)	2.6414e-31	4.17394e-14	1.53361e-19	1.90691e-26	2.08182e-34	3.66565e-43	6.42303e-55	5.78764e-67	3.61234e-79	1.76883e-93	1.88188e-110	8.53796e-129	3.27093e-147	3.68681e-165	2.17798e-183	5.41062e-203	1.89301e-223	1.46954e-245	1.94421e-266	4.6538e-288	0	0	0	0	0	0	0	0	0	0	0	0	0	0	0	0	0	0	0	0	0	0	0	0	0	0	0	0
	N	1636	1636	1636	1636	1636	1636	1636	1636	1636	1636	1636	1636	1636	1636	1636	1636	1636	1636	1636	1636	1636	1636	1636	1636	1636	1636	1636	1636	1636	1636	1636	1636	1636	1636	1636	1636	1636	1636	1636	1636	1636	1636	1636	1636	1636	1636	1636	1636
W611	Pearson Correlation	-.287**	.176**	.212**	.250**	.287**	.323**	.364**	.401**	.434**	.469**	.505**	.541**	.572**	.600**	.626**	.651**	.675**	.699**	.719**	.738**	.758**	.776**	.793**	.810**	.827**	.842**	.856**	.870**	.883**	.894**	.902**	.909**	.915**	.920**	.925**	.928**	.931**	.933**	.934**	.935**	.935**	.936**	.936**	.936**	.936**	.936**	.935**	.935**
	Sig. (2-tailed)	1.96448e-32	7.06858e-13	4.48809e-18	1.00828e-24	1.98499e-32	6.21163e-41	2.16854e-52	3.69538e-64	4.17179e-76	3.90898e-90	8.47567e-107	7.93083e-125	6.02243e-143	1.28019e-160	1.40347e-178	6.61366e-198	4.41065e-218	6.65874e-240	1.61338e-260	7.0185e-282	4.92388e-305	0	0	0	0	0	0	0	0	0	0	0	0	0	0	0	0	0	0	0	0	0	0	0	0	0	0	0
	N	1636	1636	1636	1636	1636	1636	1636	1636	1636	1636	1636	1636	1636	1636	1636	1636	1636	1636	1636	1636	1636	1636	1636	1636	1636	1636	1636	1636	1636	1636	1636	1636	1636	1636	1636	1636	1636	1636	1636	1636	1636	1636	1636	1636	1636	1636	1636	1636
W612	Pearson Correlation	-.292**	.167**	.203**	.241**	.278**	.314**	.355**	.392**	.426**	.461**	.498**	.533**	.565**	.593**	.619**	.645**	.669**	.693**	.713**	.733**	.752**	.771**	.788**	.806**	.822**	.838**	.853**	.867**	.880**	.891**	.900**	.907**	.913**	.919**	.924**	.927**	.930**	.932**	.934**	.935**	.935**	.936**	.936**	.936**	.936**	.936**	.936**	.936**
	Sig. (2-tailed)	1.51454e-33	1.10393e-11	1.22937e-16	5.07159e-23	1.83404e-30	1.03821e-38	7.39406e-50	2.43401e-61	5.07828e-73	9.32535e-87	4.24131e-103	8.42886e-121	1.30666e-138	5.40071e-156	1.13042e-173	1.04775e-192	1.37567e-212	4.21323e-234	1.93777e-254	1.602e-275	2.18041e-298	0	0	0	0	0	0	0	0	0	0	0	0	0	0	0	0	0	0	0	0	0	0	0	0	0	0	0
	N	1636	1636	1636	1636	1636	1636	1636	1636	1636	1636	1636	1636	1636	1636	1636	1636	1636	1636	1636	1636	1636	1636	1636	1636	1636	1636	1636	1636	1636	1636	1636	1636	1636	1636	1636	1636	1636	1636	1636	1636	1636	1636	1636	1636	1636	1636	1636	1636
W613	Pearson Correlation	-.297**	.158**	.194**	.232**	.270**	.305**	.347**	.384**	.418**	.453**	.490**	.526**	.558**	.586**	.613**	.638**	.663**	.687**	.708**	.727**	.747**	.766**	.784**	.801**	.818**	.834**	.849**	.863**	.877**	.889**	.898**	.906**	.911**	.917**	.923**	.927**	.929**	.932**	.934**	.935**	.935**	.936**	.936**	.937**	.937**	.937**	.937**	.937**
	Sig. (2-tailed)	1.1127e-34	1.3532e-10	2.57745e-15	1.9009e-21	1.22584e-28	1.2191e-36	1.70635e-47	1.04633e-58	3.89382e-70	1.3473e-83	1.22609e-99	4.9232e-117	1.48422e-134	1.13538e-151	4.33467e-169	7.48674e-188	1.8281e-207	1.06622e-228	8.8505e-249	1.30389e-269	3.23115e-292	0	0	0	0	0	0	0	0	0	0	0	0	0	0	0	0	0	0	0	0	0	0	0	0	0	0	0
	N	1636	1636	1636	1636	1636	1636	1636	1636	1636	1636	1636	1636	1636	1636	1636	1636	1636	1636	1636	1636	1636	1636	1636	1636	1636	1636	1636	1636	1636	1636	1636	1636	1636	1636	1636	1636	1636	1636	1636	1636	1636	1636	1636	1636	1636	1636	1636	1636
W614	Pearson Correlation	-.302**	.149**	.185**	.223**	.261**	.297**	.339**	.376**	.410**	.445**	.483**	.519**	.551**	.580**	.606**	.632**	.657**	.681**	.702**	.722**	.742**	.761**	.779**	.797**	.814**	.830**	.846**	.860**	.874**	.886**	.895**	.904**	.910**	.916**	.922**	.926**	.929**	.931**	.934**	.935**	.936**	.936**	.937**	.937**	.937**	.938**	.938**	.938**
	Sig. (2-tailed)	7.57799e-36	1.4617e-09	4.77037e-14	6.29047e-20	7.25172e-27	1.2674e-34	3.4873e-45	3.9829e-56	2.64039e-67	1.7163e-80	3.11484e-96	2.51679e-113	1.46672e-130	2.06596e-147	1.42485e-164	4.54386e-183	2.04853e-202	2.25513e-223	3.32128e-243	8.65004e-264	3.83495e-286	0	0	0	0	0	0	0	0	0	0	0	0	0	0	0	0	0	0	0	0	0	0	0	0	0	0	0
	N	1636	1636	1636	1636	1636	1636	1636	1636	1636	1636	1636	1636	1636	1636	1636	1636	1636	1636	1636	1636	1636	1636	1636	1636	1636	1636	1636	1636	1636	1636	1636	1636	1636	1636	1636	1636	1636	1636	1636	1636	1636	1636	1636	1636	1636	1636	1636	1636
W615	Pearson Correlation	-.307**	.139**	.175**	.214**	.252**	.288**	.330**	.367**	.401**	.437**	.475**	.511**	.543**	.572**	.599**	.625**	.650**	.675**	.696**	.716**	.736**	.756**	.774**	.792**	.810**	.826**	.842**	.857**	.871**	.883**	.893**	.901**	.908**	.914**	.921**	.925**	.928**	.931**	.933**	.935**	.936**	.936**	.937**	.938**	.938**	.938**	.938**	.939**
	Sig. (2-tailed)	4.15937e-37	1.59767e-08	9.25526e-13	2.2685e-18	4.85789e-25	1.54911e-32	8.77142e-43	1.94635e-53	2.39333e-64	3.04856e-77	1.1598e-92	1.98275e-109	2.34901e-126	6.37629e-143	8.31957e-160	5.15088e-178	4.51844e-197	9.9106e-218	2.72728e-237	1.32339e-257	1.11715e-279	3.87054e-303	0	0	0	0	0	0	0	0	0	0	0	0	0	0	0	0	0	0	0	0	0	0	0	0	0	0
	N	1636	1636	1636	1636	1636	1636	1636	1636	1636	1636	1636	1636	1636	1636	1636	1636	1636	1636	1636	1636	1636	1636	1636	1636	1636	1636	1636	1636	1636	1636	1636	1636	1636	1636	1636	1636	1636	1636	1636	1636	1636	1636	1636	1636	1636	1636	1636	1636
W616	Pearson Correlation	-.312**	.130**	.166**	.205**	.242**	.279**	.321**	.359**	.393**	.429**	.467**	.503**	.536**	.565**	.592**	.618**	.644**	.668**	.690**	.711**	.731**	.751**	.769**	.788**	.805**	.822**	.838**	.853**	.868**	.881**	.890**	.899**	.906**	.913**	.919**	.924**	.927**	.930**	.933**	.935**	.936**	.937**	.937**	.938**	.938**	.939**	.939**	.939**
	Sig. (2-tailed)	2.21316e-38	1.43577e-07	1.45702e-11	6.54641e-17	2.56437e-23	1.4705e-30	1.67875e-40	7.10299e-51	1.58813e-61	3.88077e-74	3.01212e-89	1.05879e-105	2.47402e-122	1.2609e-138	3.02348e-155	3.52023e-173	5.78502e-192	2.44083e-212	1.2107e-231	1.05573e-251	1.62861e-273	1.03052e-296	0	0	0	0	0	0	0	0	0	0	0	0	0	0	0	0	0	0	0	0	0	0	0	0	0	0
	N	1636	1636	1636	1636	1636	1636	1636	1636	1636	1636	1636	1636	1636	1636	1636	1636	1636	1636	1636	1636	1636	1636	1636	1636	1636	1636	1636	1636	1636	1636	1636	1636	1636	1636	1636	1636	1636	1636	1636	1636	1636	1636	1636	1636	1636	1636	1636	1636
W617	Pearson Correlation	-.318**	.120**	.156**	.195**	.233**	.269**	.312**	.350**	.384**	.420**	.458**	.495**	.528**	.558**	.585**	.611**	.637**	.662**	.684**	.705**	.725**	.746**	.764**	.783**	.801**	.818**	.834**	.850**	.865**	.878**	.888**	.897**	.904**	.911**	.918**	.923**	.926**	.930**	.933**	.934**	.936**	.937**	.938**	.939**	.939**	.940**	.940**	.940**
	Sig. (2-tailed)	8.40301e-40	1.22033e-06	2.21895e-10	1.8719e-15	1.37092e-21	1.4433e-28	3.40283e-38	2.79609e-48	1.15659e-58	5.51409e-71	8.88069e-86	6.51312e-102	3.03952e-118	2.92766e-134	1.30143e-150	2.86973e-168	8.87107e-187	7.18343e-207	6.43391e-226	1.00294e-245	2.81685e-267	3.23366e-290	0	0	0	0	0	0	0	0	0	0	0	0	0	0	0	0	0	0	0	0	0	0	0	0	0	0
	N	1636	1636	1636	1636	1636	1636	1636	1636	1636	1636	1636	1636	1636	1636	1636	1636	1636	1636	1636	1636	1636	1636	1636	1636	1636	1636	1636	1636	1636	1636	1636	1636	1636	1636	1636	1636	1636	1636	1636	1636	1636	1636	1636	1636	1636	1636	1636	1636
W618	Pearson Correlation	-.324**	.109**	.145**	.184**	.223**	.259**	.302**	.340**	.375**	.411**	.449**	.487**	.520**	.549**	.577**	.604**	.630**	.655**	.677**	.698**	.719**	.740**	.759**	.778**	.796**	.814**	.830**	.846**	.862**	.875**	.885**	.895**	.902**	.910**	.917**	.922**	.925**	.929**	.932**	.934**	.936**	.937**	.938**	.939**	.940**	.940**	.941**	.941**
	Sig. (2-tailed)	2.45933e-41	1.00198e-05	3.38758e-09	5.58517e-14	7.96559e-20	1.5994e-26	8.13924e-36	1.35503e-45	1.07576e-55	1.03972e-67	3.62793e-82	5.79296e-98	5.61016e-114	1.06194e-129	9.02864e-146	3.90234e-163	2.3518e-181	3.8014e-201	6.3257e-220	1.82396e-239	9.62626e-261	2.07015e-283	1.98243e-306	0	0	0	0	0	0	0	0	0	0	0	0	0	0	0	0	0	0	0	0	0	0	0	0	0
	N	1636	1636	1636	1636	1636	1636	1636	1636	1636	1636	1636	1636	1636	1636	1636	1636	1636	1636	1636	1636	1636	1636	1636	1636	1636	1636	1636	1636	1636	1636	1636	1636	1636	1636	1636	1636	1636	1636	1636	1636	1636	1636	1636	1636	1636	1636	1636	1636
W619	Pearson Correlation	-.330**	.098**	.135**	.174**	.212**	.249**	.292**	.330**	.365**	.402**	.440**	.478**	.511**	.541**	.569**	.596**	.622**	.648**	.670**	.692**	.713**	.734**	.753**	.772**	.791**	.809**	.826**	.842**	.858**	.872**	.883**	.893**	.900**	.908**	.915**	.921**	.925**	.929**	.932**	.934**	.936**	.937**	.939**	.940**	.941**	.941**	.942**	.942**
	Sig. (2-tailed)	6.08581e-43	7.16802e-05	4.56105e-08	1.48824e-12	4.18786e-18	1.62194e-24	1.80384e-33	6.14083e-43	9.44404e-53	1.8623e-64	1.41834e-78	4.94975e-94	9.98803e-110	3.71493e-125	6.04668e-141	5.10504e-158	5.99136e-176	1.9208e-195	5.90635e-214	3.11871e-233	3.05845e-254	1.2209e-276	2.08409e-299	0	0	0	0	0	0	0	0	0	0	0	0	0	0	0	0	0	0	0	0	0	0	0	0	0
	N	1636	1636	1636	1636	1636	1636	1636	1636	1636	1636	1636	1636	1636	1636	1636	1636	1636	1636	1636	1636	1636	1636	1636	1636	1636	1636	1636	1636	1636	1636	1636	1636	1636	1636	1636	1636	1636	1636	1636	1636	1636	1636	1636	1636	1636	1636	1636	1636
W620	Pearson Correlation	-.337**	.087**	.124**	.163**	.201**	.238**	.282**	.320**	.355**	.392**	.431**	.469**	.503**	.533**	.561**	.588**	.615**	.641**	.663**	.685**	.707**	.728**	.747**	.767**	.786**	.804**	.822**	.838**	.855**	.869**	.880**	.890**	.898**	.906**	.914**	.920**	.924**	.928**	.932**	.934**	.936**	.938**	.939**	.940**	.941**	.942**	.943**	.943**
	Sig. (2-tailed)	1.2514e-44	0.000434791	5.23209e-07	3.40263e-11	1.90006e-16	1.4265e-22	3.48507e-31	2.43511e-40	7.26684e-50	2.92969e-61	4.86713e-75	3.71297e-90	1.55815e-105	1.13691e-120	3.53273e-136	5.8206e-153	1.32119e-170	8.3703e-190	4.74834e-208	4.57431e-227	8.28974e-248	6.10409e-270	1.85813e-292	0	0	0	0	0	0	0	0	0	0	0	0	0	0	0	0	0	0	0	0	0	0	0	0	0
	N	1636	1636	1636	1636	1636	1636	1636	1636	1636	1636	1636	1636	1636	1636	1636	1636	1636	1636	1636	1636	1636	1636	1636	1636	1636	1636	1636	1636	1636	1636	1636	1636	1636	1636	1636	1636	1636	1636	1636	1636	1636	1636	1636	1636	1636	1636	1636	1636
W621	Pearson Correlation	-.342**	.076**	.113**	.152**	.191**	.228**	.272**	.310**	.346**	.383**	.422**	.460**	.494**	.525**	.553**	.581**	.607**	.634**	.657**	.679**	.701**	.722**	.742**	.762**	.781**	.800**	.818**	.835**	.851**	.866**	.877**	.888**	.896**	.905**	.913**	.919**	.923**	.928**	.932**	.934**	.936**	.938**	.940**	.941**	.942**	.943**	.944**	.944**
	Sig. (2-tailed)	3.192e-46	0.00210046	4.69242e-06	5.96263e-10	6.48492e-15	9.25116e-21	4.84132e-29	6.77571e-38	3.83226e-47	3.07045e-58	1.07893e-71	1.73856e-86	1.46689e-101	2.03539e-116	1.1662e-131	3.60865e-148	1.5333e-165	1.84707e-184	1.85778e-202	3.14198e-221	1.00773e-241	1.31245e-263	6.80376e-286	0	0	0	0	0	0	0	0	0	0	0	0	0	0	0	0	0	0	0	0	0	0	0	0	0
	N	1636	1636	1636	1636	1636	1636	1636	1636	1636	1636	1636	1636	1636	1636	1636	1636	1636	1636	1636	1636	1636	1636	1636	1636	1636	1636	1636	1636	1636	1636	1636	1636	1636	1636	1636	1636	1636	1636	1636	1636	1636	1636	1636	1636	1636	1636	1636	1636
W622	Pearson Correlation	-.349**	.064**	.101**	.141**	.180**	.217**	.261**	.300**	.335**	.373**	.412**	.450**	.485**	.516**	.544**	.572**	.599**	.626**	.649**	.671**	.694**	.715**	.736**	.756**	.776**	.795**	.813**	.830**	.848**	.862**	.874**	.885**	.894**	.903**	.911**	.917**	.922**	.927**	.931**	.934**	.936**	.938**	.940**	.942**	.943**	.944**	.945**	.945**
	Sig. (2-tailed)	4.02176e-48	0.00953715	4.17228e-05	1.10357e-08	2.492e-13	7.19932e-19	8.70301e-27	2.61757e-35	2.99469e-44	5.11766e-55	4.11328e-68	1.51508e-82	2.77354e-97	7.83395e-112	8.88834e-127	5.56104e-143	4.7393e-160	1.17238e-178	2.25474e-196	7.20762e-215	4.4452e-235	1.11328e-256	1.07394e-278	6.2859e-303	0	0	0	0	0	0	0	0	0	0	0	0	0	0	0	0	0	0	0	0	0	0	0	0
	N	1636	1636	1636	1636	1636	1636	1636	1636	1636	1636	1636	1636	1636	1636	1636	1636	1636	1636	1636	1636	1636	1636	1636	1636	1636	1636	1636	1636	1636	1636	1636	1636	1636	1636	1636	1636	1636	1636	1636	1636	1636	1636	1636	1636	1636	1636	1636	1636
W623	Pearson Correlation	-.356**	.053*	.090**	.129**	.169**	.206**	.250**	.289**	.325**	.363**	.403**	.441**	.476**	.507**	.536**	.564**	.591**	.618**	.642**	.664**	.687**	.709**	.730**	.750**	.771**	.790**	.808**	.826**	.844**	.859**	.871**	.883**	.891**	.901**	.910**	.916**	.921**	.927**	.931**	.934**	.936**	.938**	.941**	.942**	.944**	.945**	.945**	.946**
	Sig. (2-tailed)	4.80948e-50	0.0336856	0.000280275	1.49926e-07	6.83917e-12	3.88652e-17	1.04801e-24	6.54728e-33	1.46561e-41	5.14614e-52	9.06413e-65	7.28892e-79	2.77059e-93	1.53109e-107	3.29188e-122	3.97236e-138	6.50972e-155	3.14501e-173	1.10195e-190	6.35393e-209	7.14056e-229	3.25558e-250	5.51969e-272	5.67796e-296	0	0	0	0	0	0	0	0	0	0	0	0	0	0	0	0	0	0	0	0	0	0	0	0
	N	1636	1636	1636	1636	1636	1636	1636	1636	1636	1636	1636	1636	1636	1636	1636	1636	1636	1636	1636	1636	1636	1636	1636	1636	1636	1636	1636	1636	1636	1636	1636	1636	1636	1636	1636	1636	1636	1636	1636	1636	1636	1636	1636	1636	1636	1636	1636	1636
W624	Pearson Correlation	-.362**	0.0425803	.080**	.120**	.159**	.197**	.241**	.280**	.316**	.354**	.394**	.433**	.468**	.499**	.528**	.557**	.585**	.612**	.636**	.658**	.681**	.704**	.724**	.745**	.766**	.786**	.804**	.823**	.841**	.856**	.869**	.881**	.889**	.899**	.908**	.915**	.920**	.926**	.931**	.934**	.936**	.939**	.941**	.943**	.944**	.945**	.946**	.947**
	Sig. (2-tailed)	1.05168e-51	0.0851185	0.00122049	1.19173e-06	9.91933e-11	1.00663e-15	5.39399e-23	6.29883e-31	2.50418e-39	1.62638e-49	5.59435e-62	8.76552e-76	6.21509e-90	6.07778e-104	2.25329e-118	4.76368e-134	1.36019e-150	1.16414e-168	6.80994e-186	6.49401e-204	1.2231e-223	9.35299e-245	2.57642e-266	4.30371e-290	0	0	0	0	0	0	0	0	0	0	0	0	0	0	0	0	0	0	0	0	0	0	0	0
	N	1636	1636	1636	1636	1636	1636	1636	1636	1636	1636	1636	1636	1636	1636	1636	1636	1636	1636	1636	1636	1636	1636	1636	1636	1636	1636	1636	1636	1636	1636	1636	1636	1636	1636	1636	1636	1636	1636	1636	1636	1636	1636	1636	1636	1636	1636	1636	1636
W625	Pearson Correlation	-.367**	0.0329438	.070**	.110**	.150**	.188**	.232**	.272**	.308**	.346**	.386**	.425**	.461**	.492**	.521**	.550**	.578**	.606**	.630**	.653**	.676**	.698**	.719**	.741**	.762**	.781**	.801**	.819**	.838**	.854**	.866**	.878**	.888**	.897**	.907**	.914**	.920**	.925**	.930**	.934**	.936**	.939**	.941**	.943**	.945**	.946**	.947**	.948**
	Sig. (2-tailed)	2.27235e-53	0.182914	0.00440533	7.6785e-06	1.14259e-09	2.03022e-14	2.10979e-21	4.50431e-29	3.11219e-37	3.65243e-47	2.39129e-59	7.10807e-73	9.15895e-87	1.54946e-100	9.69018e-115	3.49993e-130	1.70376e-146	2.52326e-164	2.40705e-181	3.71994e-199	1.14858e-218	1.44087e-239	6.33197e-261	1.69065e-284	0	0	0	0	0	0	0	0	0	0	0	0	0	0	0	0	0	0	0	0	0	0	0	0
	N	1636	1636	1636	1636	1636	1636	1636	1636	1636	1636	1636	1636	1636	1636	1636	1636	1636	1636	1636	1636	1636	1636	1636	1636	1636	1636	1636	1636	1636	1636	1636	1636	1636	1636	1636	1636	1636	1636	1636	1636	1636	1636	1636	1636	1636	1636	1636	1636
W626	Pearson Correlation	-.372**	0.0234286	.061*	.101**	.141**	.179**	.223**	.263**	.299**	.338**	.378**	.418**	.453**	.485**	.514**	.543**	.571**	.599**	.623**	.647**	.670**	.693**	.714**	.736**	.757**	.777**	.797**	.816**	.834**	.851**	.864**	.876**	.885**	.896**	.906**	.913**	.919**	.925**	.930**	.933**	.936**	.939**	.941**	.943**	.945**	.946**	.947**	.948**
	Sig. (2-tailed)	5.70596e-55	0.343621	0.0136681	4.21654e-05	1.11641e-08	3.46549e-13	6.97524e-20	2.72165e-27	3.27359e-35	6.95945e-45	8.712e-57	4.94134e-70	1.16644e-83	3.44164e-97	3.66475e-111	2.28923e-126	1.92535e-142	5.0161e-160	7.92785e-177	2.02622e-194	1.05325e-213	2.2353e-234	1.62009e-255	7.21245e-279	2.92516e-304	0	0	0	0	0	0	0	0	0	0	0	0	0	0	0	0	0	0	0	0	0	0	0
	N	1636	1636	1636	1636	1636	1636	1636	1636	1636	1636	1636	1636	1636	1636	1636	1636	1636	1636	1636	1636	1636	1636	1636	1636	1636	1636	1636	1636	1636	1636	1636	1636	1636	1636	1636	1636	1636	1636	1636	1636	1636	1636	1636	1636	1636	1636	1636	1636
W627	Pearson Correlation	-.377**	0.0144627	.052*	.092**	.132**	.170**	.215**	.255**	.291**	.330**	.371**	.410**	.446**	.478**	.508**	.537**	.565**	.593**	.618**	.641**	.665**	.688**	.709**	.731**	.753**	.773**	.793**	.812**	.831**	.848**	.861**	.874**	.883**	.894**	.904**	.911**	.918**	.924**	.929**	.933**	.936**	.938**	.941**	.943**	.945**	.946**	.948**	.949**
	Sig. (2-tailed)	1.63283e-56	0.558842	0.0351465	0.000184526	8.37212e-08	4.37783e-12	1.63389e-18	1.11873e-25	2.25272e-33	8.31455e-43	1.899e-54	1.95817e-67	8.08384e-81	3.98103e-94	6.91978e-108	7.15979e-123	9.93279e-139	4.33818e-156	1.09073e-172	4.41287e-190	3.6871e-209	1.26508e-229	1.44618e-250	1.02202e-273	6.54051e-299	0	0	0	0	0	0	0	0	0	0	0	0	0	0	0	0	0	0	0	0	0	0	0
	N	1636	1636	1636	1636	1636	1636	1636	1636	1636	1636	1636	1636	1636	1636	1636	1636	1636	1636	1636	1636	1636	1636	1636	1636	1636	1636	1636	1636	1636	1636	1636	1636	1636	1636	1636	1636	1636	1636	1636	1636	1636	1636	1636	1636	1636	1636	1636	1636
W628	Pearson Correlation	-.382**	0.00681123	0.044522	.085**	.125**	.163**	.208**	.248**	.285**	.323**	.364**	.404**	.440**	.472**	.502**	.532**	.560**	.588**	.613**	.636**	.660**	.684**	.705**	.727**	.749**	.770**	.790**	.809**	.829**	.845**	.859**	.872**	.882**	.892**	.903**	.910**	.917**	.923**	.929**	.933**	.935**	.938**	.941**	.943**	.945**	.947**	.948**	.949**
	Sig. (2-tailed)	6.94355e-58	0.783094	0.0718101	0.000590557	4.23512e-07	3.45206e-11	2.17769e-17	2.4048e-24	7.50579e-32	4.42138e-41	1.68088e-52	2.87417e-65	1.90138e-78	1.44533e-91	3.79657e-105	6.00645e-120	1.26955e-135	8.57054e-153	3.1732e-169	1.88755e-186	2.34168e-205	1.19955e-225	2.00039e-246	2.07851e-269	1.93419e-294	0	0	0	0	0	0	0	0	0	0	0	0	0	0	0	0	0	0	0	0	0	0	0
	N	1636	1636	1636	1636	1636	1636	1636	1636	1636	1636	1636	1636	1636	1636	1636	1636	1636	1636	1636	1636	1636	1636	1636	1636	1636	1636	1636	1636	1636	1636	1636	1636	1636	1636	1636	1636	1636	1636	1636	1636	1636	1636	1636	1636	1636	1636	1636	1636
W629	Pearson Correlation	-.385**	0.000662477	0.0384455	.079**	.119**	.157**	.202**	.242**	.279**	.318**	.359**	.399**	.435**	.467**	.497**	.527**	.556**	.584**	.609**	.633**	.657**	.680**	.702**	.724**	.746**	.767**	.787**	.807**	.826**	.844**	.857**	.870**	.880**	.891**	.902**	.910**	.916**	.923**	.928**	.932**	.935**	.938**	.941**	.944**	.945**	.947**	.948**	.949**
	Sig. (2-tailed)	5.50469e-59	0.978639	0.120086	0.00140971	1.45692e-06	1.69173e-10	1.62174e-16	2.6203e-23	1.15861e-30	9.88779e-40	5.62832e-51	1.43562e-63	1.37932e-76	1.47541e-89	5.36275e-103	1.18302e-117	3.49191e-133	3.31192e-150	1.66435e-166	1.33803e-183	2.26457e-202	1.58774e-222	3.57008e-243	5.02367e-266	6.26642e-291	0	0	0	0	0	0	0	0	0	0	0	0	0	0	0	0	0	0	0	0	0	0	0
	N	1636	1636	1636	1636	1636	1636	1636	1636	1636	1636	1636	1636	1636	1636	1636	1636	1636	1636	1636	1636	1636	1636	1636	1636	1636	1636	1636	1636	1636	1636	1636	1636	1636	1636	1636	1636	1636	1636	1636	1636	1636	1636	1636	1636	1636	1636	1636	1636
W630	Pearson Correlation	-.388**	-0.00388037	0.0339492	.074**	.114**	.153**	.198**	.238**	.275**	.314**	.355**	.395**	.432**	.464**	.494**	.524**	.552**	.581**	.606**	.630**	.654**	.677**	.699**	.722**	.744**	.765**	.785**	.805**	.825**	.842**	.856**	.869**	.879**	.890**	.901**	.909**	.915**	.922**	.928**	.932**	.935**	.938**	.941**	.943**	.945**	.947**	.948**	.949**
	Sig. (2-tailed)	8.07025e-60	0.875377	0.169906	0.00259225	3.51563e-06	5.32092e-10	6.98307e-16	1.5041e-22	8.6622e-30	9.80717e-39	7.59894e-50	2.63444e-62	3.37522e-75	4.71405e-88	2.20897e-101	6.32474e-116	2.42678e-131	3.02415e-148	1.94235e-164	1.99602e-181	4.35718e-200	3.96887e-220	1.1494e-240	2.10275e-263	3.4175e-288	0	0	0	0	0	0	0	0	0	0	0	0	0	0	0	0	0	0	0	0	0	0	0
	N	1636	1636	1636	1636	1636	1636	1636	1636	1636	1636	1636	1636	1636	1636	1636	1636	1636	1636	1636	1636	1636	1636	1636	1636	1636	1636	1636	1636	1636	1636	1636	1636	1636	1636	1636	1636	1636	1636	1636	1636	1636	1636	1636	1636	1636	1636	1636	1636
W631	Pearson Correlation	-.390**	-0.00744712	0.0304194	.071**	.111**	.149**	.194**	.235**	.272**	.311**	.352**	.392**	.429**	.461**	.491**	.521**	.550**	.578**	.603**	.627**	.652**	.675**	.697**	.720**	.742**	.763**	.784**	.804**	.823**	.841**	.855**	.868**	.878**	.889**	.900**	.908**	.915**	.922**	.927**	.932**	.935**	.938**	.941**	.943**	.945**	.947**	.948**	.949**
	Sig. (2-tailed)	1.87492e-60	0.763421	0.218797	0.00409218	6.86351e-06	1.27826e-09	2.14581e-15	5.78678e-22	4.09583e-29	5.78158e-38	5.70383e-49	2.51517e-61	4.03479e-74	6.93118e-87	3.96175e-100	1.39212e-114	6.56099e-130	1.01025e-146	7.86616e-163	9.79189e-180	2.60764e-198	2.90985e-218	1.02577e-238	2.30335e-261	4.60115e-286	0	0	0	0	0	0	0	0	0	0	0	0	0	0	0	0	0	0	0	0	0	0	0
	N	1636	1636	1636	1636	1636	1636	1636	1636	1636	1636	1636	1636	1636	1636	1636	1636	1636	1636	1636	1636	1636	1636	1636	1636	1636	1636	1636	1636	1636	1636	1636	1636	1636	1636	1636	1636	1636	1636	1636	1636	1636	1636	1636	1636	1636	1636	1636	1636
W632	Pearson Correlation	-.391**	-0.00948249	0.02841	.069**	.109**	.147**	.193**	.233**	.270**	.309**	.350**	.391**	.427**	.459**	.490**	.520**	.548**	.577**	.602**	.626**	.650**	.674**	.696**	.719**	.741**	.762**	.783**	.803**	.823**	.840**	.854**	.867**	.878**	.889**	.900**	.908**	.915**	.921**	.927**	.931**	.935**	.938**	.941**	.943**	.945**	.947**	.948**	.949**
	Sig. (2-tailed)	8.82648e-61	0.701528	0.250775	0.00525844	9.93991e-06	2.07838e-09	4.00049e-15	1.22283e-21	9.70431e-29	1.54544e-37	1.74123e-48	8.74879e-61	1.58828e-73	3.0536e-86	1.94284e-99	7.60482e-114	4.01278e-129	6.93423e-146	5.98271e-162	8.23877e-179	2.4412e-197	3.03871e-217	1.18913e-237	2.98192e-260	6.63302e-285	0	0	0	0	0	0	0	0	0	0	0	0	0	0	0	0	0	0	0	0	0	0	0
	N	1636	1636	1636	1636	1636	1636	1636	1636	1636	1636	1636	1636	1636	1636	1636	1636	1636	1636	1636	1636	1636	1636	1636	1636	1636	1636	1636	1636	1636	1636	1636	1636	1636	1636	1636	1636	1636	1636	1636	1636	1636	1636	1636	1636	1636	1636	1636	1636
W633	Pearson Correlation	-.391**	-0.00881649	0.029089	.070**	.110**	.148**	.193**	.234**	.271**	.310**	.351**	.391**	.428**	.460**	.490**	.520**	.549**	.578**	.603**	.627**	.651**	.675**	.697**	.719**	.742**	.763**	.783**	.803**	.823**	.841**	.855**	.868**	.878**	.889**	.900**	.908**	.915**	.922**	.928**	.932**	.935**	.938**	.941**	.944**	.945**	.947**	.948**	.950**
	Sig. (2-tailed)	8.76191e-61	0.721586	0.239624	0.00482051	8.71102e-06	1.73877e-09	3.15983e-15	9.15242e-22	6.89903e-29	1.03737e-37	1.09651e-48	5.15569e-61	8.79068e-74	1.59174e-86	9.53639e-100	3.50202e-114	1.73535e-129	2.79563e-146	2.26247e-162	2.91171e-179	8.01749e-198	9.25443e-218	3.34359e-238	7.68326e-261	1.55518e-285	0	0	0	0	0	0	0	0	0	0	0	0	0	0	0	0	0	0	0	0	0	0	0
	N	1636	1636	1636	1636	1636	1636	1636	1636	1636	1636	1636	1636	1636	1636	1636	1636	1636	1636	1636	1636	1636	1636	1636	1636	1636	1636	1636	1636	1636	1636	1636	1636	1636	1636	1636	1636	1636	1636	1636	1636	1636	1636	1636	1636	1636	1636	1636	1636
W634	Pearson Correlation	-.390**	-0.00708911	0.0308122	.071**	.111**	.150**	.195**	.236**	.272**	.311**	.353**	.393**	.429**	.462**	.492**	.522**	.550**	.579**	.604**	.628**	.652**	.676**	.698**	.720**	.742**	.764**	.784**	.804**	.824**	.841**	.855**	.868**	.879**	.890**	.901**	.908**	.915**	.922**	.928**	.932**	.935**	.938**	.941**	.943**	.945**	.947**	.948**	.950**
	Sig. (2-tailed)	1.74794e-60	0.774479	0.212904	0.00387233	6.29344e-06	1.1312e-09	1.81175e-15	4.68149e-22	3.17405e-29	4.25248e-38	3.97008e-49	1.64696e-61	2.50083e-74	4.07431e-87	2.20106e-100	7.24791e-115	3.24265e-130	4.69569e-147	3.43694e-163	4.01588e-180	1.00301e-198	1.04725e-218	3.43176e-239	7.17091e-262	1.31705e-286	0	0	0	0	0	0	0	0	0	0	0	0	0	0	0	0	0	0	0	0	0	0	0
	N	1636	1636	1636	1636	1636	1636	1636	1636	1636	1636	1636	1636	1636	1636	1636	1636	1636	1636	1636	1636	1636	1636	1636	1636	1636	1636	1636	1636	1636	1636	1636	1636	1636	1636	1636	1636	1636	1636	1636	1636	1636	1636	1636	1636	1636	1636	1636	1636
W635	Pearson Correlation	-.388**	-0.00350189	0.0343806	.075**	.115**	.153**	.198**	.239**	.276**	.315**	.356**	.396**	.432**	.465**	.495**	.524**	.553**	.582**	.606**	.630**	.654**	.678**	.700**	.722**	.744**	.765**	.786**	.806**	.825**	.842**	.856**	.869**	.880**	.891**	.901**	.909**	.916**	.922**	.928**	.932**	.935**	.938**	.941**	.944**	.945**	.947**	.948**	.950**
	Sig. (2-tailed)	6.36595e-60	0.887448	0.164541	0.00242823	3.16962e-06	4.59223e-10	5.68243e-16	1.15988e-22	6.32169e-30	6.69211e-39	4.83279e-50	1.55087e-62	1.85146e-75	2.41511e-88	1.05303e-101	2.77665e-116	9.97214e-132	1.14746e-148	6.81812e-165	6.46222e-182	1.29975e-200	1.08895e-220	2.86387e-241	4.78547e-264	6.98293e-289	0	0	0	0	0	0	0	0	0	0	0	0	0	0	0	0	0	0	0	0	0	0	0
	N	1636	1636	1636	1636	1636	1636	1636	1636	1636	1636	1636	1636	1636	1636	1636	1636	1636	1636	1636	1636	1636	1636	1636	1636	1636	1636	1636	1636	1636	1636	1636	1636	1636	1636	1636	1636	1636	1636	1636	1636	1636	1636	1636	1636	1636	1636	1636	1636
W636	Pearson Correlation	-.385**	0.002264	0.0401173	.081**	.121**	.159**	.204**	.244**	.281**	.320**	.361**	.401**	.437**	.469**	.499**	.529**	.557**	.586**	.610**	.634**	.658**	.682**	.703**	.726**	.747**	.768**	.788**	.808**	.827**	.844**	.858**	.871**	.881**	.892**	.903**	.910**	.916**	.923**	.929**	.933**	.935**	.938**	.941**	.944**	.945**	.947**	.948**	.949**
	Sig. (2-tailed)	5.28472e-59	0.927093	0.104791	0.00110136	1.00941e-06	1.03381e-10	8.44233e-17	1.17993e-23	4.52955e-31	3.28473e-40	1.57048e-51	3.33374e-64	2.70318e-77	2.46957e-90	7.63377e-104	1.40959e-118	3.56073e-134	2.84064e-151	1.20899e-167	8.21423e-185	1.17293e-203	6.93021e-224	1.29443e-244	1.52099e-267	1.55393e-292	0	0	0	0	0	0	0	0	0	0	0	0	0	0	0	0	0	0	0	0	0	0	0
	N	1636	1636	1636	1636	1636	1636	1636	1636	1636	1636	1636	1636	1636	1636	1636	1636	1636	1636	1636	1636	1636	1636	1636	1636	1636	1636	1636	1636	1636	1636	1636	1636	1636	1636	1636	1636	1636	1636	1636	1636	1636	1636	1636	1636	1636	1636	1636	1636
W637	Pearson Correlation	-.381**	0.0104685	0.0482617	.089**	.129**	.167**	.212**	.252**	.288**	.327**	.368**	.408**	.444**	.476**	.506**	.535**	.563**	.591**	.616**	.640**	.663**	.686**	.708**	.730**	.752**	.772**	.792**	.811**	.831**	.847**	.861**	.873**	.883**	.894**	.904**	.911**	.918**	.924**	.929**	.933**	.936**	.939**	.942**	.944**	.945**	.947**	.948**	.949**
	Sig. (2-tailed)	1.25339e-57	0.672214	0.0509728	0.000329283	1.82881e-07	1.1482e-11	5.23232e-18	4.29495e-25	1.00953e-32	4.31183e-42	1.1607e-53	1.38549e-66	6.55372e-80	3.65148e-93	7.00425e-107	7.89587e-122	1.22465e-137	5.89303e-155	1.579e-171	6.7951e-189	6.03883e-208	2.20723e-228	2.57482e-249	1.87859e-272	1.18566e-297	0	0	0	0	0	0	0	0	0	0	0	0	0	0	0	0	0	0	0	0	0	0	0
	N	1636	1636	1636	1636	1636	1636	1636	1636	1636	1636	1636	1636	1636	1636	1636	1636	1636	1636	1636	1636	1636	1636	1636	1636	1636	1636	1636	1636	1636	1636	1636	1636	1636	1636	1636	1636	1636	1636	1636	1636	1636	1636	1636	1636	1636	1636	1636	1636
W638	Pearson Correlation	-.375**	0.0217701	.059*	.100**	.140**	.178**	.222**	.262**	.299**	.337**	.378**	.417**	.453**	.485**	.514**	.544**	.572**	.599**	.624**	.647**	.670**	.693**	.715**	.736**	.757**	.778**	.797**	.816**	.835**	.851**	.864**	.877**	.886**	.896**	.906**	.913**	.919**	.925**	.930**	.934**	.936**	.939**	.942**	.944**	.945**	.947**	.948**	.949**
	Sig. (2-tailed)	8.51625e-56	0.378871	0.0161135	5.2658e-05	1.45857e-08	4.64666e-13	9.42512e-20	3.69791e-27	4.39587e-35	9.00496e-45	1.08759e-56	5.8171e-70	1.29825e-83	3.6224e-97	3.568e-111	2.01272e-126	1.57943e-142	3.73312e-160	5.25172e-177	1.18862e-194	5.44156e-214	1.01456e-234	6.14375e-256	2.29616e-279	7.39022e-305	0	0	0	0	0	0	0	0	0	0	0	0	0	0	0	0	0	0	0	0	0	0	0
	N	1636	1636	1636	1636	1636	1636	1636	1636	1636	1636	1636	1636	1636	1636	1636	1636	1636	1636	1636	1636	1636	1636	1636	1636	1636	1636	1636	1636	1636	1636	1636	1636	1636	1636	1636	1636	1636	1636	1636	1636	1636	1636	1636	1636	1636	1636	1636	1636
W639	Pearson Correlation	-.368**	0.0337665	.071**	.112**	.151**	.189**	.233**	.273**	.310**	.348**	.388**	.427**	.463**	.494**	.523**	.552**	.580**	.608**	.632**	.655**	.678**	.700**	.721**	.742**	.763**	.783**	.802**	.821**	.839**	.855**	.868**	.880**	.889**	.899**	.908**	.915**	.920**	.926**	.931**	.934**	.937**	.939**	.942**	.943**	.945**	.946**	.947**	.948**
	Sig. (2-tailed)	9.74301e-54	0.172216	0.00387237	6.10684e-06	8.10786e-10	1.26487e-14	1.09783e-21	1.99039e-29	1.16131e-37	1.10536e-47	5.80951e-60	1.35255e-73	1.38635e-87	1.89694e-101	9.40028e-116	2.61247e-131	1.02118e-147	1.17177e-165	8.57949e-183	1.01612e-200	2.40038e-220	2.29406e-241	7.33113e-263	1.4313e-286	0	0	0	0	0	0	0	0	0	0	0	0	0	0	0	0	0	0	0	0	0	0	0	0
	N	1636	1636	1636	1636	1636	1636	1636	1636	1636	1636	1636	1636	1636	1636	1636	1636	1636	1636	1636	1636	1636	1636	1636	1636	1636	1636	1636	1636	1636	1636	1636	1636	1636	1636	1636	1636	1636	1636	1636	1636	1636	1636	1636	1636	1636	1636	1636	1636
W640	Pearson Correlation	-.360**	0.0483352	.086**	.126**	.165**	.203**	.247**	.287**	.323**	.360**	.400**	.439**	.474**	.505**	.534**	.563**	.590**	.617**	.641**	.664**	.686**	.708**	.729**	.750**	.770**	.790**	.808**	.826**	.844**	.859**	.872**	.883**	.892**	.901**	.910**	.917**	.922**	.927**	.932**	.935**	.937**	.939**	.941**	.943**	.944**	.945**	.946**	.947**
	Sig. (2-tailed)	2.6513e-51	0.0506199	0.000512215	3.30662e-07	1.79301e-11	1.1751e-16	3.64024e-24	2.58481e-32	6.3671e-41	2.39546e-51	4.59055e-64	3.89853e-78	1.56058e-92	9.01817e-107	1.95497e-121	2.3079e-137	3.90148e-154	1.88039e-172	6.31246e-190	3.46775e-208	3.7231e-228	1.62304e-249	2.452e-271	2.28141e-295	0	0	0	0	0	0	0	0	0	0	0	0	0	0	0	0	0	0	0	0	0	0	0	0
	N	1636	1636	1636	1636	1636	1636	1636	1636	1636	1636	1636	1636	1636	1636	1636	1636	1636	1636	1636	1636	1636	1636	1636	1636	1636	1636	1636	1636	1636	1636	1636	1636	1636	1636	1636	1636	1636	1636	1636	1636	1636	1636	1636	1636	1636	1636	1636	1636
W641	Pearson Correlation	-.351**	.065**	.103**	.142**	.182**	.219**	.263**	.302**	.338**	.375**	.415**	.453**	.488**	.518**	.547**	.575**	.602**	.629**	.652**	.674**	.696**	.718**	.738**	.758**	.778**	.797**	.815**	.832**	.849**	.864**	.876**	.887**	.895**	.904**	.912**	.918**	.923**	.928**	.932**	.935**	.937**	.939**	.940**	.942**	.943**	.944**	.945**	.945**
	Sig. (2-tailed)	1.50253e-48	0.00815001	3.16471e-05	7.12424e-09	1.35022e-13	3.20487e-19	2.96806e-27	7.04376e-36	6.31697e-45	8.01147e-56	4.71425e-69	1.23036e-83	1.63969e-98	3.45318e-113	2.85087e-128	1.23957e-144	7.89064e-162	1.38884e-180	1.888e-198	4.26582e-217	1.85776e-237	3.3015e-259	2.1302e-281	8.64906e-306	0	0	0	0	0	0	0	0	0	0	0	0	0	0	0	0	0	0	0	0	0	0	0	0
	N	1636	1636	1636	1636	1636	1636	1636	1636	1636	1636	1636	1636	1636	1636	1636	1636	1636	1636	1636	1636	1636	1636	1636	1636	1636	1636	1636	1636	1636	1636	1636	1636	1636	1636	1636	1636	1636	1636	1636	1636	1636	1636	1636	1636	1636	1636	1636	1636
W642	Pearson Correlation	-.339**	.086**	.123**	.163**	.202**	.239**	.282**	.321**	.356**	.393**	.432**	.470**	.504**	.534**	.562**	.590**	.616**	.642**	.665**	.686**	.708**	.729**	.748**	.768**	.787**	.805**	.822**	.839**	.855**	.869**	.880**	.891**	.898**	.906**	.914**	.920**	.924**	.928**	.932**	.934**	.936**	.937**	.939**	.940**	.941**	.942**	.942**	.943**
	Sig. (2-tailed)	2.64431e-45	0.000479708	5.67343e-07	3.50871e-11	1.845e-16	1.27276e-22	2.71845e-31	1.70469e-40	4.49642e-50	1.53184e-61	2.16666e-75	1.36283e-90	4.84465e-106	3.04683e-121	7.94476e-137	1.05395e-153	2.1115e-171	1.13321e-190	5.38419e-209	4.34992e-228	6.77591e-249	4.39881e-271	1.11334e-293	0	0	0	0	0	0	0	0	0	0	0	0	0	0	0	0	0	0	0	0	0	0	0	0	0
	N	1636	1636	1636	1636	1636	1636	1636	1636	1636	1636	1636	1636	1636	1636	1636	1636	1636	1636	1636	1636	1636	1636	1636	1636	1636	1636	1636	1636	1636	1636	1636	1636	1636	1636	1636	1636	1636	1636	1636	1636	1636	1636	1636	1636	1636	1636	1636	1636
W643	Pearson Correlation	-.325**	.111**	.147**	.186**	.225**	.261**	.304**	.343**	.377**	.414**	.452**	.489**	.522**	.552**	.579**	.606**	.632**	.657**	.679**	.700**	.721**	.741**	.760**	.779**	.797**	.814**	.831**	.847**	.862**	.875**	.885**	.894**	.901**	.909**	.916**	.921**	.924**	.928**	.931**	.933**	.934**	.935**	.936**	.937**	.938**	.938**	.938**	.939**
	Sig. (2-tailed)	1.7851e-41	7.33786e-06	2.1325e-09	2.90605e-14	3.42587e-20	5.60865e-27	2.1775e-36	2.91462e-46	1.86128e-56	1.38377e-68	3.77447e-83	4.61458e-99	3.59527e-115	5.67425e-131	3.98992e-147	1.3769e-164	7.51385e-183	1.07481e-202	1.59442e-221	4.20472e-241	2.17476e-262	4.91198e-285	4.8042e-308	0	0	0	0	0	0	0	0	0	0	0	0	0	0	0	0	0	0	0	0	0	0	0	0	0
	N	1636	1636	1636	1636	1636	1636	1636	1636	1636	1636	1636	1636	1636	1636	1636	1636	1636	1636	1636	1636	1636	1636	1636	1636	1636	1636	1636	1636	1636	1636	1636	1636	1636	1636	1636	1636	1636	1636	1636	1636	1636	1636	1636	1636	1636	1636	1636	1636
W644	Pearson Correlation	-.311**	.134**	.171**	.209**	.247**	.284**	.326**	.364**	.398**	.433**	.471**	.507**	.540**	.569**	.595**	.622**	.647**	.671**	.693**	.713**	.733**	.753**	.771**	.789**	.806**	.823**	.838**	.853**	.867**	.880**	.889**	.898**	.904**	.911**	.917**	.921**	.924**	.927**	.929**	.931**	.932**	.932**	.933**	.934**	.934**	.934**	.934**	.934**
	Sig. (2-tailed)	5.94346e-38	4.99765e-08	3.66743e-12	1.14036e-17	3.12909e-24	1.2604e-31	9.27445e-42	2.76041e-52	4.42451e-63	7.46973e-76	4.1022e-91	1.02238e-107	1.83658e-124	7.62441e-141	1.51913e-157	1.44008e-175	2.29869e-194	9.43076e-215	4.71978e-234	4.45268e-254	8.5447e-276	7.68272e-299	0	0	0	0	0	0	0	0	0	0	0	0	0	0	0	0	0	0	0	0	0	0	0	0	0	0
	N	1636	1636	1636	1636	1636	1636	1636	1636	1636	1636	1636	1636	1636	1636	1636	1636	1636	1636	1636	1636	1636	1636	1636	1636	1636	1636	1636	1636	1636	1636	1636	1636	1636	1636	1636	1636	1636	1636	1636	1636	1636	1636	1636	1636	1636	1636	1636	1636
W645	Pearson Correlation	-.295**	.160**	.196**	.234**	.272**	.307**	.349**	.386**	.419**	.454**	.491**	.527**	.559**	.587**	.613**	.638**	.662**	.686**	.707**	.726**	.746**	.764**	.782**	.799**	.815**	.831**	.845**	.859**	.873**	.884**	.892**	.900**	.906**	.911**	.917**	.920**	.922**	.925**	.926**	.927**	.928**	.928**	.928**	.928**	.929**	.928**	.928**	.928**
	Sig. (2-tailed)	3.39437e-34	7.37053e-11	1.20518e-15	7.52725e-22	4.25534e-29	3.77574e-37	4.62201e-48	2.734e-59	9.98003e-71	3.46676e-84	3.48319e-100	1.61624e-117	6.22328e-135	6.43925e-152	3.5153e-169	8.92407e-188	4.12276e-207	4.94477e-228	8.70664e-248	3.14926e-268	2.5212e-290	0	0	0	0	0	0	0	0	0	0	0	0	0	0	0	0	0	0	0	0	0	0	0	0	0	0	0
	N	1636	1636	1636	1636	1636	1636	1636	1636	1636	1636	1636	1636	1636	1636	1636	1636	1636	1636	1636	1636	1636	1636	1636	1636	1636	1636	1636	1636	1636	1636	1636	1636	1636	1636	1636	1636	1636	1636	1636	1636	1636	1636	1636	1636	1636	1636	1636	1636
W646	Pearson Correlation	-.277**	.189**	.224**	.262**	.299**	.334**	.374**	.411**	.443**	.478**	.514**	.548**	.579**	.606**	.631**	.656**	.679**	.702**	.722**	.740**	.759**	.777**	.793**	.809**	.825**	.839**	.853**	.866**	.878**	.888**	.895**	.902**	.907**	.912**	.916**	.918**	.920**	.922**	.923**	.923**	.923**	.923**	.923**	.922**	.922**	.922**	.921**	.921**
	Sig. (2-tailed)	2.97384e-30	1.45642e-14	4.50723e-20	4.75174e-27	4.6712e-35	7.74893e-44	1.29955e-55	1.28341e-67	9.11091e-80	5.49334e-94	8.43937e-111	6.14821e-129	4.36758e-147	9.91252e-165	1.32266e-182	8.07267e-202	9.99051e-222	3.29264e-243	1.96573e-263	2.71687e-284	9.37111e-307	0	0	0	0	0	0	0	0	0	0	0	0	0	0	0	0	0	0	0	0	0	0	0	0	0	0	0
	N	1636	1636	1636	1636	1636	1636	1636	1636	1636	1636	1636	1636	1636	1636	1636	1636	1636	1636	1636	1636	1636	1636	1636	1636	1636	1636	1636	1636	1636	1636	1636	1636	1636	1636	1636	1636	1636	1636	1636	1636	1636	1636	1636	1636	1636	1636	1636	1636
W647	Pearson Correlation	-.257**	.220**	.255**	.292**	.328**	.363**	.402**	.438**	.470**	.503**	.538**	.571**	.601**	.627**	.651**	.675**	.697**	.719**	.738**	.755**	.773**	.789**	.805**	.820**	.834**	.847**	.860**	.871**	.882**	.891**	.897**	.903**	.907**	.910**	.913**	.915**	.916**	.917**	.917**	.916**	.916**	.915**	.915**	.914**	.913**	.912**	.912**	.912**
	Sig. (2-tailed)	3.99879e-26	2.01948e-19	9.8632e-26	1.45752e-33	2.08241e-42	5.48375e-52	1.04015e-64	1.45872e-77	1.74825e-90	1.59536e-105	3.27363e-123	3.33982e-142	4.01785e-161	1.89789e-179	6.07767e-198	8.97182e-218	3.08186e-238	3.04453e-260	7.06227e-281	4.50561e-302	0	0	0	0	0	0	0	0	0	0	0	0	0	0	0	0	0	0	0	0	0	0	0	0	0	0	0	0
	N	1636	1636	1636	1636	1636	1636	1636	1636	1636	1636	1636	1636	1636	1636	1636	1636	1636	1636	1636	1636	1636	1636	1636	1636	1636	1636	1636	1636	1636	1636	1636	1636	1636	1636	1636	1636	1636	1636	1636	1636	1636	1636	1636	1636	1636	1636	1636	1636
W648	Pearson Correlation	-.239**	.248**	.282**	.319**	.354**	.387**	.426**	.461**	.492**	.524**	.558**	.590**	.619**	.645**	.668**	.690**	.712**	.733**	.750**	.767**	.784**	.800**	.814**	.828**	.841**	.854**	.865**	.875**	.885**	.892**	.898**	.902**	.905**	.908**	.910**	.911**	.911**	.911**	.911**	.910**	.909**	.908**	.906**	.905**	.904**	.903**	.902**	.902**
	Sig. (2-tailed)	1.20198e-22	2.59404e-24	2.5391e-31	6.79121e-40	1.81846e-49	9.72655e-60	2.80456e-73	7.32966e-87	1.911e-100	3.48701e-116	1.3044e-134	2.55485e-154	7.09252e-174	9.30269e-193	9.59971e-212	4.66864e-232	6.18437e-253	2.61036e-275	3.29517e-296	0	0	0	0	0	0	0	0	0	0	0	0	0	0	0	0	0	0	0	0	0	0	0	0	0	0	0	0	0
	N	1636	1636	1636	1636	1636	1636	1636	1636	1636	1636	1636	1636	1636	1636	1636	1636	1636	1636	1636	1636	1636	1636	1636	1636	1636	1636	1636	1636	1636	1636	1636	1636	1636	1636	1636	1636	1636	1636	1636	1636	1636	1636	1636	1636	1636	1636	1636	1636
W649	Pearson Correlation	-.220**	.276**	.310**	.345**	.380**	.413**	.451**	.484**	.515**	.546**	.579**	.610**	.638**	.662**	.684**	.706**	.726**	.746**	.763**	.779**	.794**	.809**	.822**	.835**	.848**	.859**	.869**	.878**	.886**	.893**	.897**	.901**	.903**	.905**	.906**	.906**	.905**	.904**	.903**	.902**	.900**	.899**	.897**	.895**	.894**	.893**	.892**	.891**
	Sig. (2-tailed)	2.56493e-19	5.54202e-30	1.05118e-37	4.91511e-47	2.40473e-57	2.55406e-68	1.09613e-82	5.29651e-97	3.01107e-111	1.10824e-127	7.79227e-147	3.07694e-167	2.11261e-187	8.43387e-207	3.11403e-226	5.72021e-247	3.50063e-268	7.89455e-291	0	0	0	0	0	0	0	0	0	0	0	0	0	0	0	0	0	0	0	0	0	0	0	0	0	0	0	0	0	0
	N	1636	1636	1636	1636	1636	1636	1636	1636	1636	1636	1636	1636	1636	1636	1636	1636	1636	1636	1636	1636	1636	1636	1636	1636	1636	1636	1636	1636	1636	1636	1636	1636	1636	1636	1636	1636	1636	1636	1636	1636	1636	1636	1636	1636	1636	1636	1636	1636
W650	Pearson Correlation	-.200**	.304**	.337**	.372**	.406**	.438**	.475**	.507**	.536**	.567**	.598**	.628**	.655**	.678**	.700**	.720**	.740**	.758**	.774**	.789**	.804**	.817**	.830**	.842**	.853**	.863**	.872**	.880**	.886**	.892**	.895**	.898**	.899**	.900**	.900**	.899**	.898**	.896**	.894**	.892**	.890**	.888**	.886**	.884**	.882**	.881**	.879**	.878**
	Sig. (2-tailed)	3.49615e-16	2.47809e-36	9.24854e-45	7.76183e-55	7.14106e-66	1.56839e-77	1.05948e-92	1.01164e-107	1.35191e-122	1.10868e-139	1.67483e-159	1.56683e-180	3.19018e-201	4.71666e-221	7.85709e-241	7.17365e-262	2.76841e-283	4.87103e-306	0	0	0	0	0	0	0	0	0	0	0	0	0	0	0	0	0	0	0	0	0	0	0	0	0	0	0	0	0	0
	N	1636	1636	1636	1636	1636	1636	1636	1636	1636	1636	1636	1636	1636	1636	1636	1636	1636	1636	1636	1636	1636	1636	1636	1636	1636	1636	1636	1636	1636	1636	1636	1636	1636	1636	1636	1636	1636	1636	1636	1636	1636	1636	1636	1636	1636	1636	1636	1636
W651	Pearson Correlation	-.179**	.333**	.365**	.399**	.432**	.463**	.499**	.531**	.559**	.588**	.619**	.647**	.673**	.695**	.715**	.735**	.753**	.771**	.786**	.799**	.813**	.825**	.837**	.847**	.857**	.866**	.874**	.880**	.886**	.890**	.892**	.894**	.894**	.894**	.893**	.891**	.889**	.886**	.884**	.881**	.879**	.876**	.873**	.871**	.869**	.867**	.866**	.864**
	Sig. (2-tailed)	3.20106e-13	1.08184e-43	7.4522e-53	1.04742e-63	1.70843e-75	7.35666e-88	7.38538e-104	1.3421e-119	4.11566e-135	7.42531e-153	2.42535e-173	5.57123e-195	3.60212e-216	2.16302e-236	1.83891e-256	9.68745e-278	2.93288e-299	0	0	0	0	0	0	0	0	0	0	0	0	0	0	0	0	0	0	0	0	0	0	0	0	0	0	0	0	0	0	0
	N	1636	1636	1636	1636	1636	1636	1636	1636	1636	1636	1636	1636	1636	1636	1636	1636	1636	1636	1636	1636	1636	1636	1636	1636	1636	1636	1636	1636	1636	1636	1636	1636	1636	1636	1636	1636	1636	1636	1636	1636	1636	1636	1636	1636	1636	1636	1636	1636
W652	Pearson Correlation	-.159**	.360**	.391**	.424**	.456**	.486**	.521**	.552**	.579**	.607**	.636**	.664**	.688**	.709**	.728**	.747**	.764**	.781**	.795**	.807**	.820**	.831**	.842**	.851**	.860**	.868**	.874**	.880**	.884**	.887**	.888**	.889**	.888**	.887**	.885**	.882**	.879**	.876**	.873**	.869**	.867**	.864**	.860**	.857**	.855**	.853**	.851**	.850**
	Sig. (2-tailed)	8.80445e-11	4.29846e-51	6.50674e-61	1.8632e-72	6.58987e-85	6.82077e-98	1.30924e-114	5.79591e-131	5.19868e-147	2.72374e-165	2.67509e-186	2.14821e-208	6.35607e-230	2.21911e-250	1.40953e-270	6.52261e-292	0	0	0	0	0	0	0	0	0	0	0	0	0	0	0	0	0	0	0	0	0	0	0	0	0	0	0	0	0	0	0	0
	N	1636	1636	1636	1636	1636	1636	1636	1636	1636	1636	1636	1636	1636	1636	1636	1636	1636	1636	1636	1636	1636	1636	1636	1636	1636	1636	1636	1636	1636	1636	1636	1636	1636	1636	1636	1636	1636	1636	1636	1636	1636	1636	1636	1636	1636	1636	1636	1636
W653	Pearson Correlation	-.142**	.382**	.413**	.446**	.477**	.506**	.540**	.570**	.596**	.623**	.651**	.678**	.701**	.721**	.739**	.757**	.773**	.789**	.802**	.814**	.825**	.836**	.845**	.854**	.862**	.868**	.874**	.878**	.881**	.883**	.884**	.883**	.882**	.880**	.877**	.874**	.870**	.866**	.862**	.858**	.855**	.852**	.848**	.845**	.842**	.840**	.838**	.836**
	Sig. (2-tailed)	8.56367e-09	4.0286e-58	1.64495e-68	1.1964e-80	1.14331e-93	3.52401e-107	1.68359e-124	2.313e-141	7.6029e-158	1.48854e-176	5.81726e-198	2.18464e-220	3.90343e-242	1.03247e-262	6.36388e-283	3.42736e-304	0	0	0	0	0	0	0	0	0	0	0	0	0	0	0	0	0	0	0	0	0	0	0	0	0	0	0	0	0	0	0	0
	N	1636	1636	1636	1636	1636	1636	1636	1636	1636	1636	1636	1636	1636	1636	1636	1636	1636	1636	1636	1636	1636	1636	1636	1636	1636	1636	1636	1636	1636	1636	1636	1636	1636	1636	1636	1636	1636	1636	1636	1636	1636	1636	1636	1636	1636	1636	1636	1636
W654	Pearson Correlation	-.126**	.404**	.434**	.466**	.496**	.524**	.557**	.586**	.611**	.638**	.665**	.690**	.713**	.732**	.749**	.766**	.781**	.796**	.808**	.819**	.830**	.840**	.848**	.856**	.863**	.868**	.873**	.876**	.878**	.879**	.879**	.878**	.876**	.873**	.869**	.865**	.861**	.856**	.852**	.848**	.844**	.840**	.836**	.833**	.830**	.827**	.825**	.823**
	Sig. (2-tailed)	3.33334e-07	3.78908e-65	4.56253e-76	9.29748e-89	2.63961e-102	2.67031e-116	3.54561e-134	1.67035e-151	2.22989e-168	1.81937e-187	3.21623e-209	6.45458e-232	7.95499e-254	1.81074e-274	1.23706e-294	0	0	0	0	0	0	0	0	0	0	0	0	0	0	0	0	0	0	0	0	0	0	0	0	0	0	0	0	0	0	0	0	0
	N	1636	1636	1636	1636	1636	1636	1636	1636	1636	1636	1636	1636	1636	1636	1636	1636	1636	1636	1636	1636	1636	1636	1636	1636	1636	1636	1636	1636	1636	1636	1636	1636	1636	1636	1636	1636	1636	1636	1636	1636	1636	1636	1636	1636	1636	1636	1636	1636
W655	Pearson Correlation	-.109**	.425**	.455**	.485**	.515**	.543**	.575**	.602**	.627**	.652**	.678**	.703**	.724**	.742**	.759**	.774**	.789**	.802**	.814**	.824**	.834**	.843**	.850**	.857**	.863**	.868**	.871**	.874**	.875**	.875**	.873**	.871**	.868**	.865**	.860**	.856**	.851**	.846**	.840**	.836**	.832**	.828**	.823**	.819**	.816**	.813**	.811**	.809**
	Sig. (2-tailed)	1.02149e-05	9.30936e-73	3.34369e-84	1.94061e-97	1.68391e-111	5.79531e-126	2.26865e-144	3.97469e-162	2.34829e-179	9.00118e-199	8.419e-221	1.1016e-243	1.16918e-265	2.91786e-286	2.87665e-306	0	0	0	0	0	0	0	0	0	0	0	0	0	0	0	0	0	0	0	0	0	0	0	0	0	0	0	0	0	0	0	0	0
	N	1636	1636	1636	1636	1636	1636	1636	1636	1636	1636	1636	1636	1636	1636	1636	1636	1636	1636	1636	1636	1636	1636	1636	1636	1636	1636	1636	1636	1636	1636	1636	1636	1636	1636	1636	1636	1636	1636	1636	1636	1636	1636	1636	1636	1636	1636	1636	1636
W656	Pearson Correlation	-.093**	.445**	.474**	.504**	.533**	.559**	.590**	.617**	.641**	.665**	.690**	.713**	.734**	.751**	.767**	.782**	.795**	.808**	.819**	.828**	.837**	.845**	.852**	.857**	.862**	.866**	.869**	.870**	.870**	.869**	.867**	.864**	.861**	.856**	.851**	.846**	.840**	.835**	.829**	.824**	.820**	.815**	.810**	.806**	.803**	.800**	.797**	.795**
	Sig. (2-tailed)	0.000161213	2.66897e-80	3.16241e-92	5.87021e-106	1.75515e-120	2.33239e-135	3.14725e-154	2.39295e-172	7.30917e-190	1.57696e-209	9.67943e-232	1.04104e-254	1.21053e-276	4.21556e-297	0	0	0	0	0	0	0	0	0	0	0	0	0	0	0	0	0	0	0	0	0	0	0	0	0	0	0	0	0	0	0	0	0	0
	N	1636	1636	1636	1636	1636	1636	1636	1636	1636	1636	1636	1636	1636	1636	1636	1636	1636	1636	1636	1636	1636	1636	1636	1636	1636	1636	1636	1636	1636	1636	1636	1636	1636	1636	1636	1636	1636	1636	1636	1636	1636	1636	1636	1636	1636	1636	1636	1636
W657	Pearson Correlation	-.079**	.461**	.490**	.519**	.547**	.573**	.603**	.629**	.652**	.676**	.700**	.722**	.742**	.758**	.773**	.787**	.800**	.812**	.822**	.831**	.839**	.846**	.852**	.857**	.861**	.864**	.866**	.867**	.866**	.864**	.861**	.858**	.854**	.848**	.842**	.837**	.831**	.825**	.818**	.813**	.808**	.804**	.798**	.794**	.790**	.787**	.784**	.782**
	Sig. (2-tailed)	0.00133035	4.89489e-87	2.34051e-99	1.72152e-113	2.1901e-128	1.38034e-143	8.21161e-163	3.3814e-181	6.54537e-199	9.88368e-219	5.03022e-241	5.56827e-264	8.64615e-286	4.98505e-306	0	0	0	0	0	0	0	0	0	0	0	0	0	0	0	0	0	0	0	0	0	0	0	0	0	0	0	0	0	0	0	0	0	0
	N	1636	1636	1636	1636	1636	1636	1636	1636	1636	1636	1636	1636	1636	1636	1636	1636	1636	1636	1636	1636	1636	1636	1636	1636	1636	1636	1636	1636	1636	1636	1636	1636	1636	1636	1636	1636	1636	1636	1636	1636	1636	1636	1636	1636	1636	1636	1636	1636
W658	Pearson Correlation	-.067**	.476**	.504**	.533**	.560**	.586**	.615**	.640**	.663**	.685**	.709**	.730**	.749**	.765**	.779**	.792**	.804**	.816**	.825**	.833**	.840**	.847**	.852**	.857**	.860**	.862**	.863**	.863**	.862**	.859**	.856**	.851**	.847**	.841**	.834**	.828**	.822**	.815**	.808**	.803**	.798**	.793**	.788**	.783**	.779**	.776**	.773**	.771**
	Sig. (2-tailed)	0.00697162	1.74389e-93	3.6388e-106	1.1551e-120	6.79743e-136	2.19179e-151	6.31356e-171	1.52643e-189	2.00985e-207	2.29537e-227	1.04908e-249	1.29216e-272	2.85199e-294	0	0	0	0	0	0	0	0	0	0	0	0	0	0	0	0	0	0	0	0	0	0	0	0	0	0	0	0	0	0	0	0	0	0	0
	N	1636	1636	1636	1636	1636	1636	1636	1636	1636	1636	1636	1636	1636	1636	1636	1636	1636	1636	1636	1636	1636	1636	1636	1636	1636	1636	1636	1636	1636	1636	1636	1636	1636	1636	1636	1636	1636	1636	1636	1636	1636	1636	1636	1636	1636	1636	1636	1636
W659	Pearson Correlation	-.055*	.490**	.517**	.545**	.572**	.597**	.625**	.650**	.672**	.694**	.716**	.737**	.755**	.770**	.784**	.796**	.808**	.818**	.827**	.835**	.841**	.847**	.852**	.856**	.859**	.860**	.861**	.860**	.857**	.854**	.850**	.846**	.840**	.834**	.827**	.820**	.814**	.807**	.799**	.793**	.788**	.783**	.778**	.773**	.769**	.765**	.762**	.760**
	Sig. (2-tailed)	0.0253897	2.11251e-99	2.15468e-112	3.33112e-127	1.02098e-142	1.87996e-158	3.00191e-178	4.802e-197	4.79598e-215	4.61822e-235	2.12486e-257	3.25676e-280	1.11747e-301	0	0	0	0	0	0	0	0	0	0	0	0	0	0	0	0	0	0	0	0	0	0	0	0	0	0	0	0	0	0	0	0	0	0	8.96014e-308
	N	1636	1636	1636	1636	1636	1636	1636	1636	1636	1636	1636	1636	1636	1636	1636	1636	1636	1636	1636	1636	1636	1636	1636	1636	1636	1636	1636	1636	1636	1636	1636	1636	1636	1636	1636	1636	1636	1636	1636	1636	1636	1636	1636	1636	1636	1636	1636	1636
W660	Pearson Correlation	-0.0443295	.502**	.529**	.556**	.583**	.607**	.635**	.659**	.680**	.701**	.723**	.743**	.760**	.775**	.788**	.800**	.811**	.821**	.829**	.836**	.842**	.847**	.851**	.854**	.857**	.858**	.857**	.856**	.853**	.849**	.845**	.839**	.834**	.827**	.819**	.812**	.805**	.798**	.790**	.784**	.779**	.773**	.767**	.762**	.758**	.754**	.751**	.749**
	Sig. (2-tailed)	0.0730484	2.69422e-105	1.44274e-118	1.17842e-133	2.05889e-149	2.39196e-165	2.38043e-185	2.85487e-204	2.46083e-222	2.32841e-242	1.29762e-264	3.00074e-287	0	0	0	0	0	0	0	0	0	0	0	0	0	0	0	0	0	0	0	0	0	0	0	0	0	0	0	0	0	0	0	0	2.74974e-305	1.04072e-300	5.43836e-297	5.54808e-294
	N	1636	1636	1636	1636	1636	1636	1636	1636	1636	1636	1636	1636	1636	1636	1636	1636	1636	1636	1636	1636	1636	1636	1636	1636	1636	1636	1636	1636	1636	1636	1636	1636	1636	1636	1636	1636	1636	1636	1636	1636	1636	1636	1636	1636	1636	1636	1636	1636
W661	Pearson Correlation	-0.0340467	.514**	.540**	.567**	.593**	.616**	.644**	.667**	.687**	.708**	.729**	.748**	.765**	.779**	.791**	.803**	.813**	.822**	.830**	.836**	.842**	.847**	.850**	.853**	.855**	.855**	.854**	.852**	.848**	.844**	.839**	.833**	.827**	.820**	.812**	.804**	.797**	.789**	.781**	.775**	.769**	.764**	.758**	.752**	.748**	.744**	.741**	.738**
	Sig. (2-tailed)	0.168683	8.10549e-111	2.43793e-124	1.12543e-139	1.19989e-155	9.31264e-172	6.24762e-192	5.97691e-211	4.69442e-229	4.60138e-249	3.26239e-271	1.1902e-293	0	0	0	0	0	0	0	0	0	0	0	0	0	0	0	0	0	0	0	0	0	0	0	0	0	0	0	0	0	0	5.54492e-305	2.93008e-298	5.02688e-293	1.64991e-288	7.67163e-285	7.16851e-282
	N	1636	1636	1636	1636	1636	1636	1636	1636	1636	1636	1636	1636	1636	1636	1636	1636	1636	1636	1636	1636	1636	1636	1636	1636	1636	1636	1636	1636	1636	1636	1636	1636	1636	1636	1636	1636	1636	1636	1636	1636	1636	1636	1636	1636	1636	1636	1636	1636
W662	Pearson Correlation	-0.0247269	.524**	.549**	.576**	.601**	.624**	.651**	.674**	.693**	.714**	.734**	.753**	.769**	.782**	.794**	.805**	.815**	.824**	.831**	.837**	.842**	.846**	.849**	.851**	.852**	.852**	.851**	.848**	.844**	.839**	.834**	.827**	.821**	.813**	.804**	.797**	.789**	.781**	.773**	.766**	.760**	.754**	.748**	.743**	.738**	.734**	.731**	.729**
	Sig. (2-tailed)	0.317539	7.24131e-116	1.36153e-129	4.02459e-145	2.95444e-161	1.7374e-177	9.10946e-198	7.99289e-217	6.51022e-235	7.62832e-255	8.01188e-277	5.34555e-299	0	0	0	0	0	0	0	0	0	0	0	0	0	0	0	0	0	0	0	0	0	0	0	0	0	0	0	0	0	4.14058e-301	1.56853e-293	6.62406e-287	9.5525e-282	2.66421e-277	1.09094e-273	9.20144e-271
	N	1636	1636	1636	1636	1636	1636	1636	1636	1636	1636	1636	1636	1636	1636	1636	1636	1636	1636	1636	1636	1636	1636	1636	1636	1636	1636	1636	1636	1636	1636	1636	1636	1636	1636	1636	1636	1636	1636	1636	1636	1636	1636	1636	1636	1636	1636	1636	1636
W663	Pearson Correlation	-0.0155948	.534**	.559**	.585**	.610**	.632**	.658**	.680**	.700**	.719**	.739**	.757**	.773**	.785**	.797**	.807**	.816**	.825**	.831**	.837**	.841**	.845**	.848**	.849**	.850**	.849**	.847**	.844**	.839**	.834**	.828**	.821**	.814**	.806**	.797**	.789**	.781**	.773**	.764**	.757**	.751**	.745**	.739**	.733**	.729**	.725**	.721**	.719**
	Sig. (2-tailed)	0.52848	4.12159e-121	4.7846e-135	8.95975e-151	4.51128e-167	2.00013e-183	8.20953e-204	6.6662e-223	5.69638e-241	8.1503e-261	1.30621e-282	1.66358e-304	0	0	0	0	0	0	0	0	0	0	0	0	0	0	0	0	0	0	0	0	0	0	0	0	0	0	0	1.2149e-304	2.16481e-297	6.43368e-290	1.94574e-282	6.63438e-276	8.0427e-271	1.92967e-266	6.97912e-263	5.35994e-260
	N	1636	1636	1636	1636	1636	1636	1636	1636	1636	1636	1636	1636	1636	1636	1636	1636	1636	1636	1636	1636	1636	1636	1636	1636	1636	1636	1636	1636	1636	1636	1636	1636	1636	1636	1636	1636	1636	1636	1636	1636	1636	1636	1636	1636	1636	1636	1636	1636
W664	Pearson Correlation	-0.00693649	.543**	.568**	.594**	.618**	.640**	.666**	.687**	.706**	.725**	.744**	.762**	.776**	.789**	.800**	.810**	.818**	.826**	.832**	.837**	.841**	.844**	.847**	.848**	.848**	.847**	.844**	.841**	.835**	.829**	.823**	.816**	.809**	.800**	.790**	.782**	.774**	.765**	.756**	.749**	.743**	.737**	.730**	.724**	.720**	.716**	.712**	.709**
	Sig. (2-tailed)	0.779207	2.30591e-126	1.63641e-140	1.90834e-156	6.44946e-173	2.10504e-189	6.53104e-210	4.71017e-229	4.05504e-247	6.71341e-267	1.53873e-288	0	0	0	0	0	0	0	0	0	0	0	0	0	0	0	0	0	0	0	0	0	0	0	0	0	0	0	1.51747e-303	1.07361e-294	1.64235e-287	4.12839e-280	1.04138e-272	2.97215e-266	3.13955e-261	6.64813e-257	2.17462e-253	1.54817e-250
	N	1636	1636	1636	1636	1636	1636	1636	1636	1636	1636	1636	1636	1636	1636	1636	1636	1636	1636	1636	1636	1636	1636	1636	1636	1636	1636	1636	1636	1636	1636	1636	1636	1636	1636	1636	1636	1636	1636	1636	1636	1636	1636	1636	1636	1636	1636	1636	1636
W665	Pearson Correlation	0.0008154	.551**	.576**	.601**	.625**	.647**	.671**	.692**	.711**	.729**	.748**	.765**	.779**	.791**	.801**	.811**	.819**	.826**	.832**	.837**	.840**	.843**	.845**	.846**	.845**	.844**	.841**	.837**	.831**	.824**	.818**	.810**	.803**	.794**	.784**	.776**	.767**	.758**	.749**	.742**	.735**	.729**	.722**	.716**	.711**	.707**	.704**	.701**
	Sig. (2-tailed)	0.97371	8.35323e-131	4.20706e-145	3.58607e-161	9.55856e-178	2.6842e-194	7.59904e-215	5.77267e-234	5.83018e-252	1.31419e-271	5.10829e-293	0	0	0	0	0	0	0	0	0	0	0	0	0	0	0	0	0	0	0	0	0	0	0	0	0	0	1.94865e-305	2.63635e-294	1.51458e-285	1.92114e-278	3.94599e-271	8.04208e-264	1.87666e-257	1.69135e-252	3.10363e-248	9.07013e-245	5.90472e-242
	N	1636	1636	1636	1636	1636	1636	1636	1636	1636	1636	1636	1636	1636	1636	1636	1636	1636	1636	1636	1636	1636	1636	1636	1636	1636	1636	1636	1636	1636	1636	1636	1636	1636	1636	1636	1636	1636	1636	1636	1636	1636	1636	1636	1636	1636	1636	1636	1636
W666	Pearson Correlation	0.00748536	.559**	.583**	.608**	.631**	.653**	.677**	.698**	.716**	.734**	.752**	.768**	.782**	.794**	.803**	.813**	.820**	.827**	.833**	.837**	.840**	.842**	.844**	.844**	.843**	.841**	.838**	.834**	.827**	.820**	.813**	.805**	.798**	.789**	.778**	.769**	.761**	.751**	.742**	.735**	.728**	.722**	.715**	.709**	.704**	.699**	.696**	.693**
	Sig. (2-tailed)	0.762243	2.93688e-135	1.01752e-149	6.13074e-166	1.22864e-182	2.84003e-199	6.86066e-220	5.14794e-239	5.72375e-257	1.61693e-276	9.61729e-298	0	0	0	0	0	0	0	0	0	0	0	0	0	0	0	0	0	0	0	0	0	0	0	0	0	0	2.88609e-297	3.32612e-286	1.62731e-277	1.78465e-270	3.12498e-263	5.3789e-256	1.07064e-249	8.50697e-245	1.38931e-240	3.71281e-237	2.25856e-234
	N	1636	1636	1636	1636	1636	1636	1636	1636	1636	1636	1636	1636	1636	1636	1636	1636	1636	1636	1636	1636	1636	1636	1636	1636	1636	1636	1636	1636	1636	1636	1636	1636	1636	1636	1636	1636	1636	1636	1636	1636	1636	1636	1636	1636	1636	1636	1636	1636
W667	Pearson Correlation	0.0145567	.566**	.590**	.614**	.637**	.658**	.682**	.702**	.720**	.737**	.755**	.771**	.784**	.795**	.805**	.814**	.821**	.828**	.832**	.836**	.839**	.841**	.842**	.842**	.841**	.839**	.835**	.830**	.823**	.816**	.809**	.801**	.793**	.783**	.772**	.763**	.755**	.745**	.735**	.728**	.721**	.714**	.707**	.701**	.696**	.692**	.688**	.685**
	Sig. (2-tailed)	0.556288	2.37046e-139	6.06187e-154	2.79672e-170	4.60119e-187	9.50492e-204	2.17036e-224	1.76433e-243	2.35242e-261	9.17385e-281	9.21551e-302	0	0	0	0	0	0	0	0	0	0	0	0	0	0	0	0	0	0	0	0	0	0	0	0	0	3.31329e-301	1.8539e-289	1.74934e-278	7.10774e-270	6.59104e-263	9.67049e-256	1.37852e-248	2.30959e-242	1.59905e-237	2.32311e-233	5.62555e-230	3.17233e-227
	N	1636	1636	1636	1636	1636	1636	1636	1636	1636	1636	1636	1636	1636	1636	1636	1636	1636	1636	1636	1636	1636	1636	1636	1636	1636	1636	1636	1636	1636	1636	1636	1636	1636	1636	1636	1636	1636	1636	1636	1636	1636	1636	1636	1636	1636	1636	1636	1636
W668	Pearson Correlation	0.0203555	.572**	.596**	.620**	.642**	.663**	.686**	.706**	.723**	.741**	.758**	.773**	.786**	.797**	.806**	.814**	.821**	.828**	.832**	.836**	.838**	.840**	.841**	.840**	.839**	.836**	.832**	.827**	.820**	.812**	.804**	.796**	.788**	.778**	.767**	.758**	.749**	.739**	.729**	.721**	.715**	.708**	.701**	.694**	.689**	.685**	.681**	.678**
	Sig. (2-tailed)	0.41063	5.54297e-143	1.11514e-157	4.18335e-174	5.96581e-191	1.15433e-207	2.64042e-228	2.42498e-247	3.98223e-265	2.19331e-284	3.75933e-305	0	0	0	0	0	0	0	0	0	0	0	0	0	0	0	0	0	0	0	0	0	0	0	0	1.89989e-305	3.38639e-294	1.59204e-282	1.22758e-271	4.1557e-263	3.29156e-256	4.07862e-249	4.8783e-242	6.93131e-236	4.21638e-231	5.47526e-227	1.20765e-223	6.36223e-221
	N	1636	1636	1636	1636	1636	1636	1636	1636	1636	1636	1636	1636	1636	1636	1636	1636	1636	1636	1636	1636	1636	1636	1636	1636	1636	1636	1636	1636	1636	1636	1636	1636	1636	1636	1636	1636	1636	1636	1636	1636	1636	1636	1636	1636	1636	1636	1636	1636
W669	Pearson Correlation	0.0253582	.577**	.601**	.624**	.647**	.667**	.690**	.710**	.726**	.743**	.760**	.775**	.788**	.798**	.807**	.815**	.822**	.828**	.832**	.835**	.838**	.839**	.840**	.839**	.837**	.834**	.830**	.824**	.817**	.809**	.801**	.792**	.784**	.774**	.763**	.753**	.744**	.734**	.724**	.716**	.710**	.703**	.695**	.689**	.684**	.679**	.676**	.672**
	Sig. (2-tailed)	0.305336	4.05038e-146	6.60437e-161	2.06602e-177	2.58818e-194	4.73533e-211	1.07291e-231	1.08669e-250	2.12212e-268	1.5616e-287	4.18329e-308	0	0	0	0	0	0	0	0	0	0	0	0	0	0	0	0	0	0	0	0	0	0	0	0	1.04367e-299	1.65188e-288	6.75315e-277	4.45924e-266	1.30813e-257	9.12365e-251	9.87759e-244	1.0263e-236	1.28104e-230	7.02035e-226	8.33897e-222	1.71342e-218	8.51611e-216
	N	1636	1636	1636	1636	1636	1636	1636	1636	1636	1636	1636	1636	1636	1636	1636	1636	1636	1636	1636	1636	1636	1636	1636	1636	1636	1636	1636	1636	1636	1636	1636	1636	1636	1636	1636	1636	1636	1636	1636	1636	1636	1636	1636	1636	1636	1636	1636	1636
W670	Pearson Correlation	0.0291487	.581**	.604**	.628**	.650**	.670**	.693**	.712**	.729**	.745**	.762**	.777**	.789**	.799**	.808**	.816**	.822**	.828**	.832**	.835**	.837**	.838**	.839**	.838**	.836**	.832**	.828**	.822**	.814**	.806**	.798**	.789**	.781**	.771**	.759**	.750**	.740**	.730**	.720**	.712**	.705**	.698**	.691**	.685**	.679**	.675**	.671**	.668**
	Sig. (2-tailed)	0.23866	1.84345e-148	2.60905e-163	7.27835e-180	8.47769e-197	1.52168e-213	3.54241e-234	3.98296e-253	9.20752e-271	8.73102e-290	0	0	0	0	0	0	0	0	0	0	0	0	0	0	0	0	0	0	0	0	0	0	0	0	5.54425e-307	2.80447e-295	3.99688e-284	1.4487e-272	8.33456e-262	2.16667e-253	1.36033e-246	1.31795e-239	1.2236e-232	1.37464e-226	6.93942e-222	7.65801e-218	1.48242e-214	7.0389e-212
	N	1636	1636	1636	1636	1636	1636	1636	1636	1636	1636	1636	1636	1636	1636	1636	1636	1636	1636	1636	1636	1636	1636	1636	1636	1636	1636	1636	1636	1636	1636	1636	1636	1636	1636	1636	1636	1636	1636	1636	1636	1636	1636	1636	1636	1636	1636	1636	1636
W671	Pearson Correlation	0.033415	.585**	.608**	.631**	.653**	.673**	.695**	.714**	.731**	.747**	.763**	.778**	.790**	.800**	.808**	.816**	.822**	.828**	.831**	.834**	.836**	.837**	.837**	.836**	.834**	.830**	.826**	.820**	.812**	.803**	.795**	.786**	.777**	.767**	.755**	.746**	.736**	.726**	.716**	.708**	.701**	.694**	.686**	.680**	.674**	.670**	.666**	.663**
	Sig. (2-tailed)	0.176729	6.33684e-151	7.89504e-166	2.00143e-182	2.23474e-199	4.06244e-216	1.01827e-236	1.34782e-255	3.89149e-273	5.11214e-292	0	0	0	0	0	0	0	0	0	0	0	0	0	0	0	0	0	0	0	0	0	0	0	0	4.69511e-302	2.12204e-290	2.63314e-279	8.16543e-268	3.97736e-257	8.95725e-249	4.95498e-242	4.20141e-235	3.39807e-228	3.38279e-222	1.5492e-217	1.57e-213	2.83219e-210	1.27199e-207
	N	1636	1636	1636	1636	1636	1636	1636	1636	1636	1636	1636	1636	1636	1636	1636	1636	1636	1636	1636	1636	1636	1636	1636	1636	1636	1636	1636	1636	1636	1636	1636	1636	1636	1636	1636	1636	1636	1636	1636	1636	1636	1636	1636	1636	1636	1636	1636	1636
W672	Pearson Correlation	0.0373946	.589**	.611**	.634**	.656**	.676**	.698**	.717**	.733**	.749**	.765**	.779**	.791**	.801**	.809**	.816**	.822**	.827**	.831**	.834**	.835**	.836**	.836**	.835**	.832**	.828**	.823**	.817**	.809**	.800**	.792**	.783**	.774**	.763**	.752**	.742**	.732**	.722**	.712**	.703**	.696**	.689**	.682**	.675**	.670**	.665**	.661**	.658**
	Sig. (2-tailed)	0.130562	2.39591e-153	2.65624e-168	6.14365e-185	6.62524e-202	1.22018e-218	3.31683e-239	5.14617e-258	1.84745e-275	3.3401e-294	0	0	0	0	0	0	0	0	0	0	0	0	0	0	0	0	0	0	0	0	0	0	0	0	1.84844e-297	7.5523e-286	8.22086e-275	2.19835e-263	9.16048e-253	1.80388e-244	8.88222e-238	6.63954e-231	4.73311e-224	4.19386e-218	1.75194e-213	1.63982e-209	2.76921e-206	1.1808e-203
	N	1636	1636	1636	1636	1636	1636	1636	1636	1636	1636	1636	1636	1636	1636	1636	1636	1636	1636	1636	1636	1636	1636	1636	1636	1636	1636	1636	1636	1636	1636	1636	1636	1636	1636	1636	1636	1636	1636	1636	1636	1636	1636	1636	1636	1636	1636	1636	1636
W673	Pearson Correlation	0.0404206	.592**	.614**	.637**	.658**	.678**	.700**	.719**	.734**	.750**	.766**	.780**	.792**	.801**	.809**	.816**	.822**	.827**	.831**	.833**	.835**	.835**	.835**	.833**	.831**	.827**	.822**	.815**	.807**	.798**	.790**	.780**	.771**	.760**	.749**	.739**	.729**	.718**	.708**	.700**	.693**	.686**	.678**	.671**	.666**	.661**	.657**	.654**
	Sig. (2-tailed)	0.10219	2.63937e-155	2.64158e-170	5.68946e-187	5.90889e-204	1.10357e-220	3.16709e-241	5.58339e-260	2.39898e-277	5.6192e-296	0	0	0	0	0	0	0	0	0	0	0	0	0	0	0	0	0	0	0	0	0	0	0	0	7.9446e-294	2.9845e-282	2.94426e-271	7.00206e-260	2.56474e-249	4.53552e-241	2.03294e-234	1.38346e-227	8.89841e-221	7.21939e-215	2.80066e-210	2.45549e-206	3.94833e-203	1.6194e-200
	N	1636	1636	1636	1636	1636	1636	1636	1636	1636	1636	1636	1636	1636	1636	1636	1636	1636	1636	1636	1636	1636	1636	1636	1636	1636	1636	1636	1636	1636	1636	1636	1636	1636	1636	1636	1636	1636	1636	1636	1636	1636	1636	1636	1636	1636	1636	1636	1636
W674	Pearson Correlation	0.0433671	.595**	.617**	.640**	.661**	.680**	.702**	.720**	.736**	.752**	.767**	.781**	.793**	.802**	.810**	.817**	.822**	.827**	.830**	.833**	.834**	.835**	.834**	.832**	.829**	.825**	.820**	.814**	.805**	.796**	.787**	.778**	.769**	.758**	.746**	.736**	.726**	.715**	.705**	.697**	.690**	.682**	.675**	.668**	.663**	.658**	.654**	.651**
	Sig. (2-tailed)	0.0795033	3.40114e-157	3.07961e-172	6.11019e-189	6.08954e-206	1.13579e-222	3.40069e-243	6.63666e-262	3.30141e-279	9.67394e-298	0	0	0	0	0	0	0	0	0	0	0	0	0	0	0	0	0	0	0	0	0	0	0	2.05897e-305	1.3306e-290	4.67317e-279	4.2385e-268	9.15348e-257	3.01644e-246	4.88198e-238	2.02135e-231	1.26362e-224	7.44779e-218	5.57638e-212	2.0394e-207	1.68879e-203	2.60091e-200	1.02811e-197
	N	1636	1636	1636	1636	1636	1636	1636	1636	1636	1636	1636	1636	1636	1636	1636	1636	1636	1636	1636	1636	1636	1636	1636	1636	1636	1636	1636	1636	1636	1636	1636	1636	1636	1636	1636	1636	1636	1636	1636	1636	1636	1636	1636	1636	1636	1636	1636	1636
W675	Pearson Correlation	0.0456201	.597**	.619**	.641**	.662**	.682**	.703**	.721**	.737**	.753**	.768**	.782**	.793**	.802**	.810**	.817**	.822**	.827**	.830**	.832**	.833**	.834**	.833**	.831**	.828**	.824**	.819**	.812**	.803**	.794**	.785**	.776**	.767**	.756**	.743**	.733**	.724**	.713**	.702**	.694**	.687**	.680**	.672**	.665**	.660**	.655**	.651**	.648**
	Sig. (2-tailed)	0.0650713	1.80954e-158	1.56342e-173	3.04193e-190	3.08563e-207	6.01888e-224	1.98933e-244	4.50359e-263	2.68317e-280	1.00445e-298	0	0	0	0	0	0	0	0	0	0	0	0	0	0	0	0	0	0	0	0	0	0	0	1.73943e-302	1.01722e-287	3.2551e-276	2.65619e-265	5.12281e-254	1.50359e-243	2.20702e-235	8.41912e-229	4.81833e-222	2.60287e-215	1.80546e-209	6.2061e-205	4.87319e-201	7.19921e-198	2.75013e-195
	N	1636	1636	1636	1636	1636	1636	1636	1636	1636	1636	1636	1636	1636	1636	1636	1636	1636	1636	1636	1636	1636	1636	1636	1636	1636	1636	1636	1636	1636	1636	1636	1636	1636	1636	1636	1636	1636	1636	1636	1636	1636	1636	1636	1636	1636	1636	1636	1636
W676	Pearson Correlation	0.047596	.599**	.621**	.643**	.664**	.683**	.705**	.723**	.738**	.754**	.769**	.782**	.794**	.803**	.810**	.817**	.822**	.827**	.830**	.832**	.833**	.833**	.833**	.831**	.828**	.823**	.818**	.811**	.802**	.793**	.784**	.774**	.765**	.754**	.742**	.732**	.722**	.711**	.700**	.692**	.685**	.677**	.670**	.663**	.657**	.653**	.649**	.645**
	Sig. (2-tailed)	0.0542597	6.32125e-160	4.92426e-175	8.77989e-192	8.30122e-209	1.56428e-225	5.08775e-246	1.19455e-264	7.63221e-282	3.22926e-300	0	0	0	0	0	0	0	0	0	0	0	0	0	0	0	0	0	0	0	0	0	0	0	2.08547e-300	1.21591e-285	3.81677e-274	3.01428e-263	5.54378e-252	1.54508e-241	2.16062e-233	7.90331e-227	4.33212e-220	2.22446e-213	1.47813e-207	4.89204e-203	3.73873e-199	5.37358e-196	2.0208e-193
	N	1636	1636	1636	1636	1636	1636	1636	1636	1636	1636	1636	1636	1636	1636	1636	1636	1636	1636	1636	1636	1636	1636	1636	1636	1636	1636	1636	1636	1636	1636	1636	1636	1636	1636	1636	1636	1636	1636	1636	1636	1636	1636	1636	1636	1636	1636	1636	1636
W677	Pearson Correlation	.049*	.600**	.622**	.645**	.665**	.684**	.706**	.724**	.739**	.754**	.769**	.783**	.794**	.803**	.810**	.817**	.822**	.826**	.829**	.832**	.833**	.833**	.832**	.830**	.826**	.822**	.816**	.809**	.800**	.791**	.782**	.772**	.763**	.752**	.740**	.730**	.720**	.709**	.698**	.690**	.683**	.675**	.667**	.661**	.655**	.650**	.646**	.643**
	Sig. (2-tailed)	0.0459251	7.07184e-161	5.41465e-176	9.68729e-193	9.45853e-210	1.89722e-226	6.85728e-247	1.84649e-265	1.39035e-282	7.31504e-301	0	0	0	0	0	0	0	0	0	0	0	0	0	0	0	0	0	0	0	0	0	0	0	4.15995e-298	2.20815e-283	6.36417e-272	4.56813e-261	7.59351e-250	1.90792e-239	2.45471e-231	8.39481e-225	4.2829e-218	2.04151e-211	1.26942e-205	3.9893e-201	2.91263e-197	4.04653e-194	1.47993e-191
	N	1636	1636	1636	1636	1636	1636	1636	1636	1636	1636	1636	1636	1636	1636	1636	1636	1636	1636	1636	1636	1636	1636	1636	1636	1636	1636	1636	1636	1636	1636	1636	1636	1636	1636	1636	1636	1636	1636	1636	1636	1636	1636	1636	1636	1636	1636	1636	1636
W678	Pearson Correlation	.051*	.603**	.624**	.646**	.667**	.686**	.707**	.725**	.740**	.756**	.770**	.784**	.795**	.804**	.811**	.817**	.823**	.827**	.830**	.832**	.833**	.833**	.832**	.830**	.826**	.822**	.816**	.809**	.800**	.791**	.781**	.772**	.762**	.751**	.738**	.728**	.718**	.707**	.697**	.688**	.681**	.673**	.666**	.659**	.653**	.649**	.645**	.641**
	Sig. (2-tailed)	0.0407625	3.08507e-162	2.05679e-177	3.23212e-194	2.80499e-211	5.16346e-228	1.70351e-248	4.41173e-267	3.29365e-284	1.77615e-302	0	0	0	0	0	0	0	0	0	0	0	0	0	0	0	0	0	0	0	0	0	0	0	9.796e-297	5.49003e-282	1.62321e-270	1.17661e-259	1.96392e-248	4.90545e-238	6.22882e-230	2.10171e-223	1.05879e-216	4.96683e-210	3.03446e-204	9.42143e-200	6.79685e-196	9.36695e-193	3.41419e-190
	N	1636	1636	1636	1636	1636	1636	1636	1636	1636	1636	1636	1636	1636	1636	1636	1636	1636	1636	1636	1636	1636	1636	1636	1636	1636	1636	1636	1636	1636	1636	1636	1636	1636	1636	1636	1636	1636	1636	1636	1636	1636	1636	1636	1636	1636	1636	1636	1636
W679	Pearson Correlation	.052*	.604**	.625**	.647**	.668**	.687**	.708**	.726**	.741**	.756**	.771**	.784**	.795**	.804**	.811**	.817**	.822**	.827**	.829**	.831**	.832**	.832**	.831**	.829**	.825**	.821**	.815**	.808**	.799**	.789**	.780**	.770**	.761**	.749**	.737**	.727**	.717**	.706**	.695**	.686**	.679**	.672**	.664**	.657**	.652**	.647**	.643**	.639**
	Sig. (2-tailed)	0.0343115	4.43826e-163	2.9236e-178	4.60043e-195	4.07302e-212	7.84868e-229	2.79278e-249	8.04972e-268	6.82797e-285	4.36324e-303	0	0	0	0	0	0	0	0	0	0	0	0	0	0	0	0	0	0	0	0	0	0	0	5.89312e-295	3.09962e-280	8.60921e-269	5.84418e-258	9.02588e-247	2.0904e-236	2.49632e-228	8.01187e-222	3.8205e-215	1.69401e-208	9.84714e-203	2.93114e-198	2.04384e-194	2.74243e-191	9.7734e-189
	N	1636	1636	1636	1636	1636	1636	1636	1636	1636	1636	1636	1636	1636	1636	1636	1636	1636	1636	1636	1636	1636	1636	1636	1636	1636	1636	1636	1636	1636	1636	1636	1636	1636	1636	1636	1636	1636	1636	1636	1636	1636	1636	1636	1636	1636	1636	1636	1636
W680	Pearson Correlation	.053*	.604**	.626**	.648**	.669**	.687**	.709**	.726**	.741**	.756**	.771**	.784**	.795**	.804**	.811**	.817**	.822**	.827**	.829**	.831**	.832**	.832**	.831**	.828**	.825**	.820**	.815**	.807**	.798**	.789**	.779**	.769**	.760**	.749**	.736**	.726**	.716**	.705**	.694**	.686**	.678**	.671**	.663**	.656**	.651**	.646**	.642**	.638**
	Sig. (2-tailed)	0.0312604	1.65358e-163	1.07457e-178	1.68922e-195	1.50882e-212	2.96916e-229	1.0986e-249	3.34211e-268	3.02828e-285	2.11636e-303	0	0	0	0	0	0	0	0	0	0	0	0	0	0	0	0	0	0	0	0	0	0	4.38148e-308	4.88817e-294	2.4909e-279	6.72243e-268	4.39254e-257	6.55217e-246	1.46765e-235	1.69928e-227	5.30452e-221	2.45716e-214	1.05935e-207	6.00627e-202	1.75668e-197	1.20719e-193	1.59475e-190	5.61568e-188
	N	1636	1636	1636	1636	1636	1636	1636	1636	1636	1636	1636	1636	1636	1636	1636	1636	1636	1636	1636	1636	1636	1636	1636	1636	1636	1636	1636	1636	1636	1636	1636	1636	1636	1636	1636	1636	1636	1636	1636	1636	1636	1636	1636	1636	1636	1636	1636	1636
W681	Pearson Correlation	.054*	.605**	.626**	.648**	.669**	.688**	.709**	.726**	.741**	.756**	.771**	.784**	.795**	.803**	.810**	.817**	.822**	.826**	.829**	.831**	.831**	.831**	.830**	.828**	.824**	.820**	.814**	.806**	.797**	.788**	.778**	.768**	.759**	.748**	.735**	.725**	.715**	.704**	.693**	.684**	.677**	.669**	.662**	.655**	.649**	.644**	.640**	.637**
	Sig. (2-tailed)	0.0291067	8.31989e-164	5.62119e-179	9.31346e-196	8.92717e-213	1.91299e-229	7.96024e-250	2.77276e-268	2.89889e-285	2.42214e-303	0	0	0	0	0	0	0	0	0	0	0	0	0	0	0	0	0	0	0	0	0	0	1.22488e-306	1.24817e-292	5.75439e-278	1.43141e-266	8.66678e-256	1.18863e-244	2.44649e-234	2.65392e-226	7.8591e-220	3.45687e-213	1.41183e-206	7.63684e-201	2.14782e-196	1.42708e-192	1.83503e-189	6.3336e-187
	N	1636	1636	1636	1636	1636	1636	1636	1636	1636	1636	1636	1636	1636	1636	1636	1636	1636	1636	1636	1636	1636	1636	1636	1636	1636	1636	1636	1636	1636	1636	1636	1636	1636	1636	1636	1636	1636	1636	1636	1636	1636	1636	1636	1636	1636	1636	1636	1636
W682	Pearson Correlation	.055*	.606**	.627**	.649**	.670**	.688**	.709**	.727**	.742**	.757**	.771**	.784**	.795**	.804**	.811**	.817**	.822**	.826**	.829**	.831**	.831**	.831**	.830**	.828**	.824**	.819**	.813**	.806**	.797**	.787**	.778**	.768**	.758**	.747**	.734**	.724**	.714**	.703**	.692**	.684**	.676**	.669**	.661**	.654**	.648**	.644**	.640**	.636**
	Sig. (2-tailed)	0.0271455	2.63152e-164	1.70592e-179	2.71602e-196	2.53369e-213	5.30337e-230	2.17146e-250	7.58143e-269	8.05814e-286	6.93267e-304	0	0	0	0	0	0	0	0	0	0	0	0	0	0	0	0	0	0	0	0	0	0	5.12573e-306	5.28879e-292	2.44532e-277	6.08306e-266	3.65954e-255	4.96972e-244	1.0118e-233	1.08425e-225	3.17747e-219	1.37914e-212	5.56858e-206	2.98356e-200	8.29594e-196	5.48312e-192	6.9936e-189	2.40918e-186
	N	1636	1636	1636	1636	1636	1636	1636	1636	1636	1636	1636	1636	1636	1636	1636	1636	1636	1636	1636	1636	1636	1636	1636	1636	1636	1636	1636	1636	1636	1636	1636	1636	1636	1636	1636	1636	1636	1636	1636	1636	1636	1636	1636	1636	1636	1636	1636	1636
W683	Pearson Correlation	.056*	.606**	.627**	.649**	.670**	.688**	.709**	.727**	.742**	.757**	.771**	.784**	.795**	.803**	.810**	.817**	.822**	.826**	.828**	.830**	.831**	.830**	.829**	.827**	.823**	.819**	.813**	.805**	.796**	.786**	.777**	.767**	.757**	.746**	.733**	.723**	.713**	.702**	.691**	.682**	.675**	.668**	.660**	.653**	.647**	.642**	.638**	.635**
	Sig. (2-tailed)	0.0244578	1.55429e-164	1.0454e-179	1.75371e-196	1.74865e-213	3.97306e-230	1.81858e-250	7.18165e-269	8.71328e-286	8.81648e-304	0	0	0	0	0	0	0	0	0	0	0	0	0	0	0	0	0	0	0	0	0	0	9.91309e-305	9.45751e-291	3.99853e-276	9.2117e-265	5.15822e-254	6.50264e-243	1.23201e-232	1.24973e-224	3.49061e-218	1.4424e-211	5.53993e-205	2.84888e-199	7.66893e-195	4.92008e-191	6.13871e-188	2.06794e-185
	N	1636	1636	1636	1636	1636	1636	1636	1636	1636	1636	1636	1636	1636	1636	1636	1636	1636	1636	1636	1636	1636	1636	1636	1636	1636	1636	1636	1636	1636	1636	1636	1636	1636	1636	1636	1636	1636	1636	1636	1636	1636	1636	1636	1636	1636	1636	1636	1636
W684	Pearson Correlation	.056*	.606**	.628**	.650**	.670**	.689**	.710**	.727**	.742**	.757**	.771**	.784**	.795**	.803**	.810**	.817**	.821**	.825**	.828**	.830**	.830**	.830**	.829**	.826**	.823**	.818**	.812**	.805**	.795**	.786**	.776**	.766**	.757**	.745**	.733**	.722**	.712**	.701**	.690**	.681**	.674**	.667**	.659**	.652**	.646**	.641**	.637**	.634**
	Sig. (2-tailed)	0.0236685	6.48438e-165	4.36419e-180	7.39272e-197	7.56604e-214	1.78053e-230	8.6028e-251	3.6566e-269	4.79875e-286	5.38607e-304	0	0	0	0	0	0	0	0	0	0	0	0	0	0	0	0	0	0	0	0	0	0	9.59705e-304	8.81858e-290	3.54332e-275	7.82998e-264	4.21689e-253	5.05716e-242	9.11504e-232	8.91654e-224	2.42201e-217	9.67316e-211	3.59849e-204	1.80125e-198	4.73098e-194	2.97134e-190	3.64864e-187	1.21508e-184
	N	1636	1636	1636	1636	1636	1636	1636	1636	1636	1636	1636	1636	1636	1636	1636	1636	1636	1636	1636	1636	1636	1636	1636	1636	1636	1636	1636	1636	1636	1636	1636	1636	1636	1636	1636	1636	1636	1636	1636	1636	1636	1636	1636	1636	1636	1636	1636	1636
W685	Pearson Correlation	.057*	.607**	.628**	.650**	.670**	.689**	.710**	.727**	.742**	.757**	.771**	.784**	.795**	.803**	.810**	.816**	.821**	.825**	.828**	.829**	.830**	.830**	.828**	.826**	.822**	.818**	.812**	.804**	.795**	.785**	.776**	.766**	.756**	.745**	.732**	.722**	.711**	.700**	.689**	.681**	.674**	.666**	.658**	.651**	.646**	.641**	.637**	.633**
	Sig. (2-tailed)	0.0221318	4.40547e-165	2.9969e-180	5.19585e-197	5.44851e-214	1.32325e-230	6.71925e-251	3.02532e-269	4.24412e-286	5.15134e-304	0	0	0	0	0	0	0	0	0	0	0	0	0	0	0	0	0	0	0	0	0	0	4.77948e-303	4.20544e-289	1.61562e-274	3.44169e-263	1.79412e-252	2.06993e-241	3.59921e-231	3.41173e-223	9.02212e-217	3.52127e-210	1.27686e-203	6.26241e-198	1.61557e-193	9.99756e-190	1.21198e-186	4.00435e-184
	N	1636	1636	1636	1636	1636	1636	1636	1636	1636	1636	1636	1636	1636	1636	1636	1636	1636	1636	1636	1636	1636	1636	1636	1636	1636	1636	1636	1636	1636	1636	1636	1636	1636	1636	1636	1636	1636	1636	1636	1636	1636	1636	1636	1636	1636	1636	1636	1636
W686	Pearson Correlation	.057*	.607**	.628**	.650**	.670**	.689**	.710**	.727**	.742**	.757**	.771**	.784**	.794**	.803**	.810**	.816**	.821**	.825**	.827**	.829**	.830**	.829**	.828**	.825**	.822**	.817**	.811**	.803**	.794**	.784**	.775**	.765**	.755**	.744**	.731**	.721**	.710**	.699**	.689**	.680**	.673**	.665**	.657**	.650**	.645**	.640**	.636**	.632**
	Sig. (2-tailed)	0.0207602	3.32194e-165	2.34363e-180	4.23576e-197	4.73613e-214	1.23641e-230	6.91034e-251	3.4624e-269	5.4075e-286	7.51931e-304	0	0	0	0	0	0	0	0	0	0	0	0	0	0	0	0	0	0	0	0	0	0	4.89037e-302	3.99389e-288	1.41247e-273	2.816e-262	1.38075e-251	1.48782e-240	2.4259e-230	2.19225e-222	5.57348e-216	2.08957e-209	7.26489e-203	3.435e-197	8.64625e-193	5.20623e-189	6.2061e-186	2.01703e-183
	N	1636	1636	1636	1636	1636	1636	1636	1636	1636	1636	1636	1636	1636	1636	1636	1636	1636	1636	1636	1636	1636	1636	1636	1636	1636	1636	1636	1636	1636	1636	1636	1636	1636	1636	1636	1636	1636	1636	1636	1636	1636	1636	1636	1636	1636	1636	1636	1636
W687	Pearson Correlation	.058*	.607**	.628**	.650**	.671**	.689**	.710**	.727**	.742**	.757**	.771**	.784**	.794**	.803**	.810**	.816**	.821**	.825**	.827**	.829**	.829**	.829**	.828**	.825**	.821**	.817**	.811**	.803**	.794**	.784**	.775**	.764**	.755**	.743**	.731**	.720**	.710**	.699**	.688**	.679**	.672**	.664**	.657**	.650**	.644**	.639**	.635**	.632**
	Sig. (2-tailed)	0.0197713	2.30497e-165	1.62285e-180	2.9446e-197	3.337e-214	8.86651e-231	5.0976e-251	2.65626e-269	4.34475e-286	6.36067e-304	0	0	0	0	0	0	0	0	0	0	0	0	0	0	0	0	0	0	0	0	0	0	1.75491e-301	1.40587e-287	4.83028e-273	9.40173e-262	4.49537e-251	4.71914e-240	7.51307e-230	6.65497e-222	1.66598e-215	6.12781e-209	2.09466e-202	9.75568e-197	2.4252e-192	1.44761e-188	1.71192e-185	5.52544e-183
	N	1636	1636	1636	1636	1636	1636	1636	1636	1636	1636	1636	1636	1636	1636	1636	1636	1636	1636	1636	1636	1636	1636	1636	1636	1636	1636	1636	1636	1636	1636	1636	1636	1636	1636	1636	1636	1636	1636	1636	1636	1636	1636	1636	1636	1636	1636	1636	1636
W688	Pearson Correlation	.058*	.607**	.629**	.651**	.671**	.689**	.710**	.727**	.742**	.757**	.771**	.784**	.795**	.803**	.810**	.816**	.821**	.825**	.827**	.829**	.829**	.829**	.828**	.825**	.821**	.816**	.810**	.803**	.793**	.784**	.774**	.764**	.754**	.743**	.730**	.720**	.709**	.698**	.688**	.679**	.672**	.664**	.656**	.649**	.644**	.639**	.635**	.631**
	Sig. (2-tailed)	0.0199513	1.33886e-165	9.19727e-181	1.6482e-197	1.84645e-214	4.89885e-231	2.81663e-251	1.49148e-269	2.49158e-286	3.76025e-304	0	0	0	0	0	0	0	0	0	0	0	0	0	0	0	0	0	0	0	0	0	0	5.23849e-301	4.14444e-287	1.41698e-272	2.72091e-261	1.28489e-250	1.32953e-239	2.07715e-229	1.81884e-221	4.50061e-215	1.63909e-208	5.51802e-202	2.5539e-196	6.28683e-192	3.72397e-188	4.38591e-185	1.41561e-182
	N	1636	1636	1636	1636	1636	1636	1636	1636	1636	1636	1636	1636	1636	1636	1636	1636	1636	1636	1636	1636	1636	1636	1636	1636	1636	1636	1636	1636	1636	1636	1636	1636	1636	1636	1636	1636	1636	1636	1636	1636	1636	1636	1636	1636	1636	1636	1636	1636
W689	Pearson Correlation	.058*	.607**	.629**	.650**	.671**	.689**	.710**	.727**	.742**	.756**	.771**	.784**	.794**	.802**	.809**	.815**	.820**	.824**	.826**	.828**	.829**	.828**	.827**	.824**	.820**	.816**	.809**	.802**	.792**	.783**	.773**	.763**	.753**	.742**	.729**	.719**	.709**	.697**	.687**	.678**	.671**	.663**	.655**	.648**	.642**	.638**	.634**	.630**
	Sig. (2-tailed)	0.0182819	1.61068e-165	1.19224e-180	2.34117e-197	2.90739e-214	8.61474e-231	5.75918e-251	3.55054e-269	6.92175e-286	1.24648e-303	0	0	0	0	0	0	0	0	0	0	0	0	0	0	0	0	0	0	0	0	0	0	7.62284e-300	5.42607e-286	1.64572e-271	2.89307e-260	1.25331e-249	1.18613e-238	1.70969e-228	1.40468e-220	3.30781e-214	1.14302e-207	3.65506e-201	1.61345e-195	3.83936e-191	2.21194e-187	2.53829e-184	8.03156e-182
	N	1636	1636	1636	1636	1636	1636	1636	1636	1636	1636	1636	1636	1636	1636	1636	1636	1636	1636	1636	1636	1636	1636	1636	1636	1636	1636	1636	1636	1636	1636	1636	1636	1636	1636	1636	1636	1636	1636	1636	1636	1636	1636	1636	1636	1636	1636	1636	1636
W690	Pearson Correlation	.058*	.608**	.629**	.651**	.671**	.690**	.710**	.728**	.742**	.757**	.771**	.784**	.794**	.803**	.810**	.816**	.820**	.824**	.827**	.828**	.829**	.828**	.827**	.825**	.821**	.816**	.810**	.802**	.793**	.783**	.774**	.763**	.754**	.742**	.729**	.719**	.709**	.697**	.687**	.678**	.671**	.663**	.655**	.648**	.643**	.638**	.634**	.630**
	Sig. (2-tailed)	0.0188924	6.88643e-166	4.77209e-181	8.693e-198	9.97755e-215	2.76509e-231	1.69253e-251	9.66085e-270	1.75911e-286	2.96184e-304	0	0	0	0	0	0	0	0	0	0	0	0	0	0	0	0	0	0	0	0	0	0	4.76661e-300	3.6027e-286	1.1619e-271	2.13595e-260	9.63447e-250	9.47938e-239	1.41111e-228	1.18571e-220	2.84879e-214	1.00492e-207	3.27513e-201	1.47155e-195	3.53467e-191	2.05886e-187	2.38257e-184	7.60906e-182
	N	1636	1636	1636	1636	1636	1636	1636	1636	1636	1636	1636	1636	1636	1636	1636	1636	1636	1636	1636	1636	1636	1636	1636	1636	1636	1636	1636	1636	1636	1636	1636	1636	1636	1636	1636	1636	1636	1636	1636	1636	1636	1636	1636	1636	1636	1636	1636	1636
W691	Pearson Correlation	.058*	.608**	.630**	.651**	.672**	.690**	.711**	.728**	.743**	.757**	.772**	.785**	.795**	.803**	.810**	.816**	.821**	.825**	.827**	.829**	.829**	.829**	.827**	.825**	.821**	.816**	.810**	.802**	.793**	.783**	.774**	.763**	.754**	.742**	.729**	.719**	.709**	.697**	.687**	.678**	.671**	.663**	.655**	.648**	.642**	.638**	.634**	.630**
	Sig. (2-tailed)	0.0181635	2.70597e-166	1.76131e-181	3.00309e-198	3.21845e-215	8.394e-232	4.72646e-252	2.53974e-270	4.35031e-287	6.9493e-305	0	0	0	0	0	0	0	0	0	0	0	0	0	0	0	0	0	0	0	0	0	0	3.7011e-300	2.97503e-286	1.01996e-271	1.95133e-260	9.09847e-250	9.2363e-239	1.41626e-228	1.21616e-220	2.97387e-214	1.06536e-207	3.51776e-201	1.60252e-195	3.87704e-191	2.28089e-187	2.65955e-184	8.54845e-182
	N	1636	1636	1636	1636	1636	1636	1636	1636	1636	1636	1636	1636	1636	1636	1636	1636	1636	1636	1636	1636	1636	1636	1636	1636	1636	1636	1636	1636	1636	1636	1636	1636	1636	1636	1636	1636	1636	1636	1636	1636	1636	1636	1636	1636	1636	1636	1636	1636
W692	Pearson Correlation	.059*	.608**	.629**	.651**	.671**	.690**	.710**	.728**	.742**	.757**	.771**	.784**	.794**	.803**	.809**	.815**	.820**	.824**	.826**	.828**	.828**	.828**	.827**	.824**	.820**	.815**	.809**	.802**	.792**	.782**	.773**	.763**	.753**	.741**	.729**	.718**	.708**	.697**	.686**	.677**	.670**	.662**	.654**	.647**	.642**	.637**	.633**	.629**
	Sig. (2-tailed)	0.0175998	5.11985e-166	3.64289e-181	6.88759e-198	8.31313e-215	2.45072e-231	1.61837e-251	1.01289e-269	2.03321e-286	3.85474e-304	0	0	0	0	0	0	0	0	0	0	0	0	0	0	0	0	0	0	0	0	0	0	4.24469e-299	3.01714e-285	9.1301e-271	1.58844e-259	6.7996e-249	6.30105e-238	8.87601e-228	7.17236e-220	1.6689e-213	5.68202e-207	1.78137e-200	7.77601e-195	1.82437e-190	1.04018e-186	1.18727e-183	3.74081e-181
	N	1636	1636	1636	1636	1636	1636	1636	1636	1636	1636	1636	1636	1636	1636	1636	1636	1636	1636	1636	1636	1636	1636	1636	1636	1636	1636	1636	1636	1636	1636	1636	1636	1636	1636	1636	1636	1636	1636	1636	1636	1636	1636	1636	1636	1636	1636	1636	1636
W693	Pearson Correlation	.059*	.608**	.629**	.651**	.671**	.690**	.710**	.728**	.742**	.757**	.771**	.784**	.794**	.803**	.809**	.816**	.820**	.824**	.827**	.828**	.829**	.828**	.827**	.824**	.820**	.816**	.809**	.802**	.792**	.783**	.773**	.763**	.753**	.742**	.729**	.718**	.708**	.697**	.686**	.677**	.670**	.662**	.655**	.648**	.642**	.637**	.633**	.630**
	Sig. (2-tailed)	0.017647	4.99993e-166	3.52617e-181	6.55807e-198	7.77299e-215	2.23385e-231	1.42348e-251	8.62149e-270	1.67417e-286	3.0294e-304	0	0	0	0	0	0	0	0	0	0	0	0	0	0	0	0	0	0	0	0	0	0	1.87705e-299	1.3721e-285	4.28007e-271	7.59852e-260	3.32547e-249	3.15245e-238	4.55108e-228	3.73993e-220	8.81528e-214	3.03355e-207	9.66978e-201	4.2751e-195	1.01113e-190	5.81663e-187	6.66396e-184	2.10624e-181
	N	1636	1636	1636	1636	1636	1636	1636	1636	1636	1636	1636	1636	1636	1636	1636	1636	1636	1636	1636	1636	1636	1636	1636	1636	1636	1636	1636	1636	1636	1636	1636	1636	1636	1636	1636	1636	1636	1636	1636	1636	1636	1636	1636	1636	1636	1636	1636	1636
W694	Pearson Correlation	.059*	.608**	.629**	.651**	.671**	.689**	.710**	.727**	.742**	.756**	.771**	.783**	.794**	.802**	.809**	.815**	.820**	.824**	.826**	.827**	.828**	.827**	.826**	.823**	.820**	.815**	.809**	.801**	.792**	.782**	.772**	.762**	.752**	.741**	.728**	.718**	.707**	.696**	.685**	.677**	.669**	.662**	.654**	.647**	.641**	.636**	.632**	.629**
	Sig. (2-tailed)	0.0175724	9.14114e-166	6.98209e-181	1.42897e-197	1.8814e-214	6.03469e-231	4.42043e-251	3.09023e-269	6.82621e-286	1.44514e-303	0	0	0	0	0	0	0	0	0	0	0	0	0	0	0	0	0	0	0	0	0	0	1.44654e-298	9.49162e-285	2.63937e-270	4.31435e-259	1.75054e-248	1.52799e-237	2.04494e-227	1.59685e-219	3.59887e-213	1.18718e-206	3.60975e-200	1.53955e-194	3.52478e-190	1.98016e-186	2.22596e-183	6.9178e-181
	N	1636	1636	1636	1636	1636	1636	1636	1636	1636	1636	1636	1636	1636	1636	1636	1636	1636	1636	1636	1636	1636	1636	1636	1636	1636	1636	1636	1636	1636	1636	1636	1636	1636	1636	1636	1636	1636	1636	1636	1636	1636	1636	1636	1636	1636	1636	1636	1636
W695	Pearson Correlation	.059*	.608**	.629**	.651**	.671**	.689**	.710**	.727**	.742**	.756**	.771**	.783**	.794**	.802**	.809**	.815**	.820**	.823**	.826**	.827**	.828**	.827**	.826**	.823**	.819**	.815**	.808**	.801**	.791**	.782**	.772**	.762**	.752**	.741**	.728**	.717**	.707**	.696**	.685**	.676**	.669**	.661**	.654**	.646**	.641**	.636**	.632**	.629**
	Sig. (2-tailed)	0.0170275	7.90082e-166	6.13734e-181	1.28577e-197	1.73986e-214	5.77012e-231	4.41788e-251	3.21408e-269	7.47985e-286	1.68189e-303	0	0	0	0	0	0	0	0	0	0	0	0	0	0	0	0	0	0	0	0	0	0	3.66207e-298	2.32617e-284	6.23526e-270	9.90297e-259	3.91357e-248	3.32705e-237	4.32848e-227	3.30967e-219	7.33155e-213	2.37859e-206	7.10037e-200	2.98406e-194	6.7541e-190	3.74932e-186	4.17909e-183	1.29055e-180
	N	1636	1636	1636	1636	1636	1636	1636	1636	1636	1636	1636	1636	1636	1636	1636	1636	1636	1636	1636	1636	1636	1636	1636	1636	1636	1636	1636	1636	1636	1636	1636	1636	1636	1636	1636	1636	1636	1636	1636	1636	1636	1636	1636	1636	1636	1636	1636	1636
W696	Pearson Correlation	.059*	.608**	.629**	.651**	.671**	.689**	.710**	.727**	.742**	.756**	.771**	.783**	.794**	.802**	.809**	.815**	.820**	.823**	.826**	.827**	.828**	.827**	.826**	.823**	.820**	.815**	.809**	.801**	.791**	.782**	.772**	.762**	.752**	.741**	.728**	.718**	.707**	.696**	.685**	.677**	.669**	.662**	.654**	.647**	.641**	.636**	.632**	.629**
	Sig. (2-tailed)	0.0170055	8.09945e-166	6.18945e-181	1.26898e-197	1.68186e-214	5.41888e-231	4.00685e-251	2.81715e-269	6.3319e-286	1.36052e-303	0	0	0	0	0	0	0	0	0	0	0	0	0	0	0	0	0	0	0	0	0	0	2.03442e-298	1.31941e-284	3.62556e-270	5.87904e-259	2.37553e-248	2.05815e-237	2.73624e-227	2.12129e-219	4.74978e-213	1.55759e-206	4.71747e-200	2.00505e-194	4.57084e-190	2.5601e-186	2.86787e-183	8.9104e-181
	N	1636	1636	1636	1636	1636	1636	1636	1636	1636	1636	1636	1636	1636	1636	1636	1636	1636	1636	1636	1636	1636	1636	1636	1636	1636	1636	1636	1636	1636	1636	1636	1636	1636	1636	1636	1636	1636	1636	1636	1636	1636	1636	1636	1636	1636	1636	1636	1636
W697	Pearson Correlation	.059*	.607**	.629**	.650**	.671**	.689**	.710**	.727**	.741**	.756**	.770**	.783**	.793**	.801**	.808**	.814**	.819**	.823**	.825**	.827**	.827**	.827**	.825**	.823**	.819**	.814**	.808**	.800**	.791**	.781**	.772**	.761**	.752**	.740**	.727**	.717**	.707**	.695**	.685**	.676**	.669**	.661**	.653**	.646**	.640**	.636**	.631**	.628**
	Sig. (2-tailed)	0.0171683	1.45166e-165	1.19437e-180	2.67534e-197	3.91287e-214	1.40203e-230	1.18132e-250	9.4983e-269	2.42517e-285	6.04898e-303	0	0	0	0	0	0	0	0	0	0	0	0	0	0	0	0	0	0	0	0	0	0	1.4939e-297	8.7683e-284	2.16507e-269	3.22924e-258	1.21799e-247	9.76205e-237	1.20995e-226	8.89824e-219	1.91322e-212	6.01053e-206	1.74511e-199	7.16854e-194	1.59035e-189	8.67215e-186	9.54403e-183	2.9168e-180
	N	1636	1636	1636	1636	1636	1636	1636	1636	1636	1636	1636	1636	1636	1636	1636	1636	1636	1636	1636	1636	1636	1636	1636	1636	1636	1636	1636	1636	1636	1636	1636	1636	1636	1636	1636	1636	1636	1636	1636	1636	1636	1636	1636	1636	1636	1636	1636	1636
W698	Pearson Correlation	.059*	.607**	.629**	.650**	.670**	.689**	.709**	.727**	.741**	.756**	.770**	.783**	.793**	.801**	.808**	.814**	.819**	.823**	.825**	.827**	.827**	.827**	.825**	.823**	.819**	.814**	.808**	.800**	.791**	.781**	.771**	.761**	.751**	.740**	.727**	.717**	.706**	.695**	.684**	.676**	.668**	.661**	.653**	.646**	.640**	.635**	.631**	.628**
	Sig. (2-tailed)	0.0172776	1.70689e-165	1.43445e-180	3.29192e-197	4.94931e-214	1.81803e-230	1.59016e-250	1.32782e-268	3.53053e-285	9.12237e-303	0	0	0	0	0	0	0	0	0	0	0	0	0	0	0	0	0	0	0	0	0	0	2.65073e-297	1.49902e-283	3.57047e-269	5.19617e-258	1.91162e-247	1.50056e-236	1.81151e-226	1.31174e-218	2.78086e-212	8.61742e-206	2.4687e-199	1.00224e-193	2.20691e-189	1.19339e-185	1.30661e-182	3.96942e-180
	N	1636	1636	1636	1636	1636	1636	1636	1636	1636	1636	1636	1636	1636	1636	1636	1636	1636	1636	1636	1636	1636	1636	1636	1636	1636	1636	1636	1636	1636	1636	1636	1636	1636	1636	1636	1636	1636	1636	1636	1636	1636	1636	1636	1636	1636	1636	1636	1636
W699	Pearson Correlation	.059*	.608**	.629**	.651**	.671**	.689**	.710**	.727**	.742**	.756**	.771**	.783**	.794**	.802**	.808**	.815**	.819**	.823**	.825**	.827**	.827**	.827**	.825**	.823**	.819**	.814**	.808**	.800**	.791**	.781**	.771**	.761**	.751**	.740**	.727**	.717**	.706**	.695**	.684**	.676**	.668**	.661**	.653**	.646**	.640**	.635**	.631**	.628**
	Sig. (2-tailed)	0.0169424	6.73352e-166	5.25793e-181	1.12314e-197	1.56797e-214	5.39855e-231	4.3479e-251	3.39353e-269	8.49526e-286	2.07749e-303	0	0	0	0	0	0	0	0	0	0	0	0	0	0	0	0	0	0	0	0	0	0	2.16799e-297	1.30458e-283	3.29568e-269	5.00058e-258	1.90243e-247	1.53746e-236	1.91489e-226	1.41568e-218	3.04975e-212	9.61979e-206	2.79134e-199	1.14978e-193	2.55264e-189	1.39491e-185	1.53769e-182	4.71797e-180
	N	1636	1636	1636	1636	1636	1636	1636	1636	1636	1636	1636	1636	1636	1636	1636	1636	1636	1636	1636	1636	1636	1636	1636	1636	1636	1636	1636	1636	1636	1636	1636	1636	1636	1636	1636	1636	1636	1636	1636	1636	1636	1636	1636	1636	1636	1636	1636	1636
W700	Pearson Correlation	.059*	.608**	.629**	.651**	.671**	.690**	.710**	.727**	.742**	.757**	.771**	.783**	.794**	.802**	.809**	.815**	.819**	.823**	.826**	.827**	.828**	.827**	.826**	.823**	.819**	.814**	.808**	.800**	.791**	.781**	.772**	.761**	.752**	.740**	.727**	.717**	.706**	.695**	.684**	.676**	.668**	.661**	.653**	.646**	.640**	.635**	.631**	.628**
	Sig. (2-tailed)	0.0170347	4.32242e-166	3.22738e-181	6.56762e-198	8.73242e-215	2.87589e-231	2.19969e-251	1.63945e-269	3.92937e-286	9.20139e-304	0	0	0	0	0	0	0	0	0	0	0	0	0	0	0	0	0	0	0	0	0	0	1.80127e-297	1.11875e-283	2.92501e-269	4.53742e-258	1.76475e-247	1.45799e-236	1.84688e-226	1.38034e-218	3.00481e-212	9.58256e-206	2.81847e-199	1.17094e-193	2.6238e-189	1.4371e-185	1.59813e-182	4.93047e-180
	N	1636	1636	1636	1636	1636	1636	1636	1636	1636	1636	1636	1636	1636	1636	1636	1636	1636	1636	1636	1636	1636	1636	1636	1636	1636	1636	1636	1636	1636	1636	1636	1636	1636	1636	1636	1636	1636	1636	1636	1636	1636	1636	1636	1636	1636	1636	1636	1636
W701	Pearson Correlation	.059*	.608**	.629**	.651**	.671**	.690**	.710**	.727**	.742**	.757**	.771**	.783**	.794**	.802**	.809**	.815**	.819**	.823**	.826**	.827**	.827**	.827**	.826**	.823**	.819**	.814**	.808**	.800**	.791**	.781**	.771**	.761**	.751**	.740**	.727**	.717**	.706**	.695**	.684**	.675**	.668**	.660**	.653**	.646**	.640**	.635**	.631**	.628**
	Sig. (2-tailed)	0.017537	4.47196e-166	3.37369e-181	6.98137e-198	9.42005e-215	3.167e-231	2.46511e-251	1.88702e-269	4.65214e-286	1.12477e-303	0	0	0	0	0	0	0	0	0	0	0	0	0	0	0	0	0	0	0	0	0	0	2.9298e-297	1.7929e-283	4.60554e-269	7.02695e-258	2.69886e-247	2.19823e-236	2.74714e-226	2.03111e-218	4.39572e-212	1.38785e-205	4.04093e-199	1.66802e-193	3.71707e-189	2.0306e-185	2.24592e-182	6.90285e-180
	N	1636	1636	1636	1636	1636	1636	1636	1636	1636	1636	1636	1636	1636	1636	1636	1636	1636	1636	1636	1636	1636	1636	1636	1636	1636	1636	1636	1636	1636	1636	1636	1636	1636	1636	1636	1636	1636	1636	1636	1636	1636	1636	1636	1636	1636	1636	1636	1636
W702	Pearson Correlation	.059*	.608**	.629**	.651**	.671**	.689**	.710**	.727**	.742**	.756**	.770**	.783**	.793**	.802**	.808**	.814**	.819**	.823**	.825**	.827**	.827**	.827**	.825**	.823**	.819**	.814**	.808**	.800**	.790**	.781**	.771**	.761**	.751**	.740**	.727**	.716**	.706**	.695**	.684**	.675**	.668**	.660**	.653**	.645**	.640**	.635**	.631**	.628**
	Sig. (2-tailed)	0.0175582	6.97658e-166	5.43746e-181	1.1669e-197	1.63252e-214	5.70244e-231	4.62965e-251	3.68679e-269	9.42644e-286	2.3727e-303	0	0	0	0	0	0	0	0	0	0	0	0	0	0	0	0	0	0	0	0	0	0	3.85603e-297	2.2884e-283	5.71475e-269	8.49402e-258	3.20748e-247	2.55126e-236	3.13768e-226	2.29102e-218	4.91782e-212	1.53816e-205	4.42757e-199	1.81869e-193	4.00827e-189	2.18195e-185	2.40208e-182	7.36539e-180
	N	1636	1636	1636	1636	1636	1636	1636	1636	1636	1636	1636	1636	1636	1636	1636	1636	1636	1636	1636	1636	1636	1636	1636	1636	1636	1636	1636	1636	1636	1636	1636	1636	1636	1636	1636	1636	1636	1636	1636	1636	1636	1636	1636	1636	1636	1636	1636	1636
W703	Pearson Correlation	.059*	.608**	.629**	.651**	.671**	.690**	.710**	.727**	.742**	.757**	.771**	.783**	.794**	.802**	.809**	.815**	.819**	.823**	.826**	.827**	.827**	.827**	.826**	.823**	.819**	.814**	.808**	.800**	.791**	.781**	.771**	.761**	.751**	.740**	.727**	.716**	.706**	.695**	.684**	.675**	.668**	.660**	.653**	.645**	.640**	.635**	.631**	.628**
	Sig. (2-tailed)	0.0172828	4.02764e-166	2.9882e-181	6.09302e-198	8.06615e-215	2.69054e-231	2.05582e-251	1.55846e-269	3.79971e-286	9.10923e-304	0	0	0	0	0	0	0	0	0	0	0	0	0	0	0	0	0	0	0	0	0	0	3.16112e-297	1.94743e-283	5.04968e-269	7.75798e-258	3.00002e-247	2.45482e-236	3.06761e-226	2.27286e-218	4.92824e-212	1.56484e-205	4.5595e-199	1.89022e-193	4.20944e-189	2.30252e-185	2.55393e-182	7.88504e-180
	N	1636	1636	1636	1636	1636	1636	1636	1636	1636	1636	1636	1636	1636	1636	1636	1636	1636	1636	1636	1636	1636	1636	1636	1636	1636	1636	1636	1636	1636	1636	1636	1636	1636	1636	1636	1636	1636	1636	1636	1636	1636	1636	1636	1636	1636	1636	1636	1636
W704	Pearson Correlation	.059*	.608**	.629**	.651**	.671**	.689**	.710**	.727**	.742**	.756**	.770**	.783**	.793**	.802**	.808**	.814**	.819**	.823**	.825**	.827**	.827**	.827**	.825**	.823**	.819**	.814**	.808**	.800**	.790**	.781**	.771**	.761**	.751**	.739**	.727**	.716**	.706**	.695**	.684**	.675**	.668**	.660**	.652**	.645**	.640**	.635**	.631**	.627**
	Sig. (2-tailed)	0.0176484	5.8949e-166	4.55716e-181	9.769e-198	1.36321e-214	4.79396e-231	3.91846e-251	3.17546e-269	8.26799e-286	2.12929e-303	0	0	0	0	0	0	0	0	0	0	0	0	0	0	0	0	0	0	0	0	0	0	7.36267e-297	4.30929e-283	1.05631e-268	1.55467e-257	5.79113e-247	4.55863e-236	5.51259e-226	3.97911e-218	8.46869e-212	2.63162e-205	7.51845e-199	3.06397e-193	6.71521e-189	3.64076e-185	3.9965e-182	1.22468e-179
	N	1636	1636	1636	1636	1636	1636	1636	1636	1636	1636	1636	1636	1636	1636	1636	1636	1636	1636	1636	1636	1636	1636	1636	1636	1636	1636	1636	1636	1636	1636	1636	1636	1636	1636	1636	1636	1636	1636	1636	1636	1636	1636	1636	1636	1636	1636	1636	1636
W705	Pearson Correlation	.059*	.608**	.629**	.651**	.671**	.689**	.710**	.727**	.742**	.756**	.770**	.783**	.793**	.802**	.808**	.814**	.819**	.823**	.825**	.827**	.827**	.827**	.825**	.823**	.819**	.814**	.808**	.800**	.790**	.781**	.771**	.761**	.751**	.740**	.727**	.716**	.706**	.695**	.684**	.675**	.668**	.660**	.652**	.645**	.640**	.635**	.631**	.627**
	Sig. (2-tailed)	0.017362	7.04545e-166	5.48369e-181	1.18188e-197	1.65587e-214	5.83925e-231	4.77297e-251	3.85771e-269	9.96811e-286	2.56071e-303	0	0	0	0	0	0	0	0	0	0	0	0	0	0	0	0	0	0	0	0	0	0	5.60913e-297	3.28366e-283	8.07713e-269	1.19194e-257	4.48168e-247	3.54021e-236	4.29923e-226	3.11343e-218	6.6443e-212	2.07302e-205	5.94207e-199	2.43726e-193	5.33948e-189	2.90196e-185	3.19065e-182	9.80033e-180
	N	1636	1636	1636	1636	1636	1636	1636	1636	1636	1636	1636	1636	1636	1636	1636	1636	1636	1636	1636	1636	1636	1636	1636	1636	1636	1636	1636	1636	1636	1636	1636	1636	1636	1636	1636	1636	1636	1636	1636	1636	1636	1636	1636	1636	1636	1636	1636	1636
W706	Pearson Correlation	.059*	.608**	.629**	.650**	.671**	.689**	.710**	.727**	.741**	.756**	.770**	.783**	.793**	.801**	.808**	.814**	.819**	.822**	.825**	.826**	.827**	.826**	.825**	.822**	.818**	.813**	.807**	.800**	.790**	.780**	.771**	.761**	.751**	.739**	.726**	.716**	.706**	.694**	.684**	.675**	.668**	.660**	.652**	.645**	.639**	.635**	.630**	.627**
	Sig. (2-tailed)	0.0175953	1.16911e-165	9.51443e-181	2.15544e-197	3.20174e-214	1.20099e-230	1.05305e-250	9.16008e-269	2.54036e-285	7.04911e-303	0	0	0	0	0	0	0	0	0	0	0	0	0	0	0	0	0	0	0	0	0	0	1.46319e-296	8.07041e-283	1.8612e-268	2.62087e-257	9.45269e-247	7.1465e-236	8.33807e-226	5.87926e-218	1.22614e-211	3.73868e-205	1.04791e-198	4.21639e-193	9.1125e-189	4.89019e-185	5.32849e-182	1.6233e-179
	N	1636	1636	1636	1636	1636	1636	1636	1636	1636	1636	1636	1636	1636	1636	1636	1636	1636	1636	1636	1636	1636	1636	1636	1636	1636	1636	1636	1636	1636	1636	1636	1636	1636	1636	1636	1636	1636	1636	1636	1636	1636	1636	1636	1636	1636	1636	1636	1636
W707	Pearson Correlation	.059*	.607**	.628**	.650**	.670**	.689**	.709**	.726**	.741**	.756**	.770**	.782**	.793**	.801**	.808**	.814**	.818**	.822**	.825**	.826**	.827**	.826**	.825**	.822**	.818**	.813**	.807**	.799**	.790**	.780**	.771**	.760**	.751**	.739**	.726**	.716**	.705**	.694**	.683**	.675**	.667**	.660**	.652**	.645**	.639**	.634**	.630**	.627**
	Sig. (2-tailed)	0.0175056	1.85745e-165	1.58469e-180	3.77733e-197	5.92115e-214	2.33881e-230	2.18733e-250	2.02361e-268	5.97293e-285	1.76272e-302	0	0	0	0	0	0	0	0	0	0	0	0	0	0	0	0	0	0	0	0	0	0	2.8248e-296	1.47919e-282	3.23107e-268	4.37935e-257	1.52837e-246	1.11818e-235	1.26194e-225	8.69291e-218	1.7819e-211	5.32704e-205	1.46862e-198	5.81624e-193	1.2427e-188	6.59959e-185	7.11993e-182	2.15477e-179
	N	1636	1636	1636	1636	1636	1636	1636	1636	1636	1636	1636	1636	1636	1636	1636	1636	1636	1636	1636	1636	1636	1636	1636	1636	1636	1636	1636	1636	1636	1636	1636	1636	1636	1636	1636	1636	1636	1636	1636	1636	1636	1636	1636	1636	1636	1636	1636	1636
W708	Pearson Correlation	.059*	.607**	.628**	.650**	.670**	.689**	.709**	.726**	.741**	.756**	.770**	.783**	.793**	.801**	.808**	.814**	.819**	.822**	.825**	.826**	.827**	.826**	.825**	.822**	.818**	.813**	.807**	.800**	.790**	.780**	.771**	.761**	.751**	.739**	.726**	.716**	.706**	.695**	.684**	.675**	.668**	.660**	.652**	.645**	.640**	.635**	.631**	.627**
	Sig. (2-tailed)	0.0176695	1.89109e-165	1.57953e-180	3.67742e-197	5.62266e-214	2.15485e-230	1.94396e-250	1.72923e-268	4.90168e-285	1.3851e-302	0	0	0	0	0	0	0	0	0	0	0	0	0	0	0	0	0	0	0	0	0	0	1.46284e-296	7.86354e-283	1.76924e-268	2.4398e-257	8.71009e-247	6.48768e-236	7.48371e-226	5.23897e-218	1.08666e-211	3.29097e-205	9.17453e-199	3.68254e-193	7.92673e-189	4.24481e-185	4.61481e-182	1.40379e-179
	N	1636	1636	1636	1636	1636	1636	1636	1636	1636	1636	1636	1636	1636	1636	1636	1636	1636	1636	1636	1636	1636	1636	1636	1636	1636	1636	1636	1636	1636	1636	1636	1636	1636	1636	1636	1636	1636	1636	1636	1636	1636	1636	1636	1636	1636	1636	1636	1636
W709	Pearson Correlation	.059*	.607**	.628**	.650**	.670**	.688**	.709**	.726**	.741**	.755**	.769**	.782**	.792**	.801**	.807**	.813**	.818**	.822**	.824**	.826**	.826**	.826**	.824**	.822**	.818**	.813**	.807**	.799**	.789**	.780**	.770**	.760**	.750**	.739**	.726**	.715**	.705**	.694**	.683**	.674**	.667**	.660**	.652**	.645**	.639**	.634**	.630**	.627**
	Sig. (2-tailed)	0.017755	3.53846e-165	3.15822e-180	7.9287e-197	1.32548e-213	5.54683e-230	5.59657e-250	5.57295e-268	1.75888e-284	5.5797e-302	0	0	0	0	0	0	0	0	0	0	0	0	0	0	0	0	0	0	0	0	0	4.71054e-308	6.59287e-296	3.24964e-282	6.6523e-268	8.58676e-257	2.8817e-246	2.0139e-235	2.19189e-225	1.47207e-217	2.9488e-211	8.62746e-205	2.3244e-198	9.06422e-193	1.90928e-188	1.00252e-184	1.07463e-181	3.22516e-179
	N	1636	1636	1636	1636	1636	1636	1636	1636	1636	1636	1636	1636	1636	1636	1636	1636	1636	1636	1636	1636	1636	1636	1636	1636	1636	1636	1636	1636	1636	1636	1636	1636	1636	1636	1636	1636	1636	1636	1636	1636	1636	1636	1636	1636	1636	1636	1636	1636
W710	Pearson Correlation	.059*	.607**	.628**	.650**	.670**	.688**	.709**	.726**	.741**	.755**	.769**	.782**	.792**	.801**	.807**	.813**	.818**	.822**	.824**	.826**	.826**	.826**	.824**	.822**	.818**	.813**	.807**	.799**	.789**	.780**	.770**	.760**	.750**	.739**	.726**	.715**	.705**	.694**	.683**	.674**	.667**	.660**	.652**	.645**	.639**	.634**	.630**	.627**
	Sig. (2-tailed)	0.017732	3.20718e-165	2.86975e-180	7.20319e-197	1.20448e-213	5.05259e-230	5.09441e-250	5.0742e-268	1.60875e-284	5.10816e-302	0	0	0	0	0	0	0	0	0	0	0	0	0	0	0	0	0	0	0	0	0	4.71846e-308	6.61267e-296	3.2413e-282	6.62556e-268	8.53077e-257	2.86885e-246	2.00501e-235	2.17253e-225	1.45746e-217	2.91999e-211	8.54102e-205	2.3018e-198	8.9757e-193	1.88852e-188	9.87754e-185	1.05837e-181	3.1766e-179
	N	1636	1636	1636	1636	1636	1636	1636	1636	1636	1636	1636	1636	1636	1636	1636	1636	1636	1636	1636	1636	1636	1636	1636	1636	1636	1636	1636	1636	1636	1636	1636	1636	1636	1636	1636	1636	1636	1636	1636	1636	1636	1636	1636	1636	1636	1636	1636	1636
W711	Pearson Correlation	.058*	.607**	.628**	.650**	.670**	.688**	.709**	.726**	.741**	.755**	.769**	.782**	.792**	.801**	.807**	.813**	.818**	.822**	.824**	.826**	.826**	.826**	.824**	.822**	.818**	.813**	.807**	.799**	.789**	.780**	.770**	.760**	.750**	.739**	.726**	.716**	.705**	.694**	.683**	.675**	.667**	.660**	.652**	.645**	.639**	.634**	.630**	.627**
	Sig. (2-tailed)	0.0180034	4.21915e-165	3.77144e-180	9.47387e-197	1.58592e-213	6.64347e-230	6.68176e-250	6.64185e-268	2.08861e-284	6.55202e-302	0	0	0	0	0	0	0	0	0	0	0	0	0	0	0	0	0	0	0	0	0	3.70682e-308	5.1946e-296	2.53226e-282	5.17266e-268	6.65006e-257	2.24598e-246	1.56724e-235	1.70372e-225	1.14459e-217	2.30072e-211	6.74815e-205	1.82156e-198	7.1347e-193	1.50205e-188	7.888e-185	8.46548e-182	2.55259e-179
	N	1636	1636	1636	1636	1636	1636	1636	1636	1636	1636	1636	1636	1636	1636	1636	1636	1636	1636	1636	1636	1636	1636	1636	1636	1636	1636	1636	1636	1636	1636	1636	1636	1636	1636	1636	1636	1636	1636	1636	1636	1636	1636	1636	1636	1636	1636	1636	1636
W712	Pearson Correlation	.058*	.607**	.628**	.650**	.670**	.688**	.709**	.726**	.741**	.755**	.769**	.782**	.792**	.801**	.807**	.813**	.818**	.822**	.824**	.826**	.826**	.826**	.824**	.821**	.818**	.813**	.806**	.799**	.789**	.780**	.770**	.760**	.750**	.739**	.726**	.715**	.705**	.694**	.683**	.674**	.667**	.659**	.651**	.644**	.639**	.634**	.630**	.627**
	Sig. (2-tailed)	0.0182756	3.21632e-165	2.83703e-180	7.08369e-197	1.17738e-213	4.95276e-230	4.98576e-250	5.0276e-268	1.60088e-284	5.14816e-302	0	0	0	0	0	0	0	0	0	0	0	0	0	0	0	0	0	0	0	0	0	6.92225e-308	9.65202e-296	4.66994e-282	9.42938e-268	1.20094e-256	4.01817e-246	2.77042e-235	2.97165e-225	1.97769e-217	3.94877e-211	1.15184e-204	3.0829e-198	1.2006e-192	2.51612e-188	1.31151e-184	1.40573e-181	4.23354e-179
	N	1636	1636	1636	1636	1636	1636	1636	1636	1636	1636	1636	1636	1636	1636	1636	1636	1636	1636	1636	1636	1636	1636	1636	1636	1636	1636	1636	1636	1636	1636	1636	1636	1636	1636	1636	1636	1636	1636	1636	1636	1636	1636	1636	1636	1636	1636	1636	1636
W713	Pearson Correlation	.058*	.607**	.628**	.650**	.670**	.688**	.709**	.726**	.741**	.755**	.770**	.782**	.792**	.801**	.807**	.814**	.818**	.822**	.824**	.826**	.826**	.826**	.824**	.822**	.818**	.813**	.807**	.799**	.790**	.780**	.770**	.760**	.750**	.739**	.726**	.716**	.705**	.694**	.683**	.675**	.667**	.660**	.652**	.645**	.639**	.634**	.630**	.627**
	Sig. (2-tailed)	0.0186746	2.95645e-165	2.54858e-180	6.2181e-197	1.00325e-213	4.09303e-230	3.94881e-250	3.80901e-268	1.17327e-284	3.59498e-302	0	0	0	0	0	0	0	0	0	0	0	0	0	0	0	0	0	0	0	0	0	3.34667e-308	4.78777e-296	2.38433e-282	4.96862e-268	6.46957e-257	2.20846e-246	1.55916e-235	1.70499e-225	1.15431e-217	2.33861e-211	6.8985e-205	1.87056e-198	7.36433e-193	1.55712e-188	8.19211e-185	8.83169e-182	2.67114e-179
	N	1636	1636	1636	1636	1636	1636	1636	1636	1636	1636	1636	1636	1636	1636	1636	1636	1636	1636	1636	1636	1636	1636	1636	1636	1636	1636	1636	1636	1636	1636	1636	1636	1636	1636	1636	1636	1636	1636	1636	1636	1636	1636	1636	1636	1636	1636	1636	1636
W714	Pearson Correlation	.058*	.607**	.628**	.649**	.670**	.688**	.709**	.726**	.740**	.755**	.769**	.782**	.792**	.800**	.807**	.813**	.818**	.822**	.824**	.826**	.826**	.825**	.824**	.821**	.818**	.813**	.807**	.799**	.789**	.780**	.770**	.760**	.750**	.739**	.726**	.716**	.705**	.694**	.683**	.675**	.667**	.660**	.652**	.645**	.639**	.634**	.630**	.627**
	Sig. (2-tailed)	0.0191227	5.35771e-165	4.80619e-180	1.22445e-196	2.06439e-213	8.80817e-230	8.9187e-250	9.04652e-268	2.89616e-284	9.27746e-302	0	0	0	0	0	0	0	0	0	0	0	0	0	0	0	0	0	0	0	0	0	4.9048e-308	6.80288e-296	3.23549e-282	6.50011e-268	8.17917e-257	2.74508e-246	1.8863e-235	2.01729e-225	1.34325e-217	2.69297e-211	7.86317e-205	2.10338e-198	8.24296e-193	1.725e-188	9.00852e-185	9.66839e-182	2.91711e-179
	N	1636	1636	1636	1636	1636	1636	1636	1636	1636	1636	1636	1636	1636	1636	1636	1636	1636	1636	1636	1636	1636	1636	1636	1636	1636	1636	1636	1636	1636	1636	1636	1636	1636	1636	1636	1636	1636	1636	1636	1636	1636	1636	1636	1636	1636	1636	1636	1636
W715	Pearson Correlation	.058*	.607**	.628**	.650**	.670**	.688**	.709**	.726**	.741**	.755**	.769**	.782**	.792**	.801**	.807**	.813**	.818**	.822**	.824**	.826**	.826**	.826**	.824**	.822**	.818**	.813**	.807**	.799**	.790**	.780**	.770**	.760**	.750**	.739**	.726**	.716**	.705**	.694**	.683**	.675**	.667**	.660**	.652**	.645**	.639**	.634**	.630**	.627**
	Sig. (2-tailed)	0.0193992	3.76705e-165	3.25941e-180	8.00974e-197	1.29711e-213	5.34257e-230	5.18171e-250	5.05621e-268	1.56105e-284	4.83008e-302	0	0	0	0	0	0	0	0	0	0	0	0	0	0	0	0	0	0	0	0	0	3.45779e-308	4.90597e-296	2.41232e-282	4.97623e-268	6.43193e-257	2.19154e-246	1.53564e-235	1.6731e-225	1.12792e-217	2.28444e-211	6.748e-205	1.82663e-198	7.20255e-193	1.5199e-188	7.98558e-185	8.63298e-182	2.61558e-179
	N	1636	1636	1636	1636	1636	1636	1636	1636	1636	1636	1636	1636	1636	1636	1636	1636	1636	1636	1636	1636	1636	1636	1636	1636	1636	1636	1636	1636	1636	1636	1636	1636	1636	1636	1636	1636	1636	1636	1636	1636	1636	1636	1636	1636	1636	1636	1636	1636
W716	Pearson Correlation	.057*	.607**	.628**	.650**	.670**	.688**	.709**	.726**	.741**	.755**	.769**	.782**	.792**	.801**	.807**	.813**	.818**	.822**	.824**	.826**	.826**	.826**	.824**	.822**	.818**	.813**	.807**	.799**	.790**	.780**	.771**	.760**	.751**	.739**	.726**	.716**	.706**	.694**	.684**	.675**	.668**	.660**	.652**	.645**	.639**	.635**	.631**	.627**
	Sig. (2-tailed)	0.0200457	5.34233e-165	4.68776e-180	1.16033e-196	1.89261e-213	7.79703e-230	7.55173e-250	7.27903e-268	2.22411e-284	6.73383e-302	0	0	0	0	0	0	0	0	0	0	0	0	0	0	0	0	0	0	0	0	0	0	2.56324e-296	1.26091e-282	2.6194e-268	3.40222e-257	1.16575e-246	8.24716e-236	9.05702e-226	6.15024e-218	1.25404e-211	3.72135e-205	1.01587e-198	4.02522e-193	8.54647e-189	4.51627e-185	4.88867e-182	1.48249e-179
	N	1636	1636	1636	1636	1636	1636	1636	1636	1636	1636	1636	1636	1636	1636	1636	1636	1636	1636	1636	1636	1636	1636	1636	1636	1636	1636	1636	1636	1636	1636	1636	1636	1636	1636	1636	1636	1636	1636	1636	1636	1636	1636	1636	1636	1636	1636	1636	1636
W717	Pearson Correlation	.057*	.606**	.628**	.649**	.669**	.688**	.708**	.726**	.740**	.755**	.769**	.782**	.792**	.800**	.807**	.813**	.818**	.822**	.824**	.826**	.826**	.826**	.824**	.822**	.818**	.813**	.807**	.799**	.790**	.780**	.771**	.760**	.751**	.739**	.726**	.716**	.706**	.695**	.684**	.675**	.668**	.660**	.652**	.645**	.640**	.635**	.631**	.627**
	Sig. (2-tailed)	0.0203286	8.44627e-165	7.54283e-180	1.90453e-196	3.15422e-213	1.32215e-229	1.28812e-249	1.25674e-267	3.84561e-284	1.16754e-301	0	0	0	0	0	0	0	0	0	0	0	0	0	0	0	0	0	0	0	0	0	0	1.93805e-296	9.38385e-283	1.92925e-268	2.48163e-257	8.51166e-247	5.97819e-236	6.55467e-226	4.45299e-218	9.08683e-212	2.70004e-205	7.36163e-199	2.93198e-193	6.20359e-189	3.2833e-185	3.55643e-182	1.0807e-179
	N	1636	1636	1636	1636	1636	1636	1636	1636	1636	1636	1636	1636	1636	1636	1636	1636	1636	1636	1636	1636	1636	1636	1636	1636	1636	1636	1636	1636	1636	1636	1636	1636	1636	1636	1636	1636	1636	1636	1636	1636	1636	1636	1636	1636	1636	1636	1636	1636
W718	Pearson Correlation	.057*	.606**	.627**	.649**	.669**	.687**	.708**	.725**	.740**	.755**	.769**	.781**	.792**	.800**	.807**	.813**	.818**	.821**	.824**	.825**	.826**	.825**	.824**	.821**	.818**	.813**	.806**	.799**	.789**	.780**	.770**	.760**	.750**	.739**	.726**	.716**	.705**	.694**	.683**	.675**	.667**	.660**	.652**	.645**	.639**	.634**	.630**	.627**
	Sig. (2-tailed)	0.0201201	1.46932e-164	1.37464e-179	3.67712e-196	6.45834e-213	2.88266e-229	3.04611e-249	3.20815e-267	1.05653e-283	3.48101e-301	0	0	0	0	0	0	0	0	0	0	0	0	0	0	0	0	0	0	0	0	0	3.86451e-308	5.11225e-296	2.329e-282	4.47548e-268	5.48817e-257	1.80072e-246	1.21199e-235	1.27709e-225	8.43165e-218	1.68031e-211	4.87987e-205	1.30026e-198	5.07848e-193	1.06098e-188	5.54336e-185	5.95172e-182	1.79218e-179
	N	1636	1636	1636	1636	1636	1636	1636	1636	1636	1636	1636	1636	1636	1636	1636	1636	1636	1636	1636	1636	1636	1636	1636	1636	1636	1636	1636	1636	1636	1636	1636	1636	1636	1636	1636	1636	1636	1636	1636	1636	1636	1636	1636	1636	1636	1636	1636	1636
W719	Pearson Correlation	.057*	.605**	.627**	.648**	.669**	.687**	.708**	.725**	.739**	.754**	.768**	.781**	.791**	.800**	.806**	.812**	.817**	.821**	.823**	.825**	.825**	.825**	.824**	.821**	.817**	.812**	.806**	.799**	.789**	.780**	.770**	.760**	.750**	.739**	.726**	.716**	.705**	.694**	.683**	.675**	.667**	.660**	.652**	.645**	.639**	.634**	.630**	.627**
	Sig. (2-tailed)	0.0205433	3.58946e-164	3.60214e-179	1.03215e-195	1.96116e-212	9.34593e-229	1.0742e-248	1.2175e-266	4.29477e-283	1.50807e-300	0	0	0	0	0	0	0	0	0	0	0	0	0	0	0	0	0	0	0	0	0	5.87109e-308	7.33504e-296	3.12746e-282	5.64462e-268	6.60568e-257	2.0844e-246	1.34964e-235	1.37761e-225	8.89304e-218	1.73942e-211	4.94721e-205	1.29548e-198	4.98209e-193	1.02947e-188	5.33454e-185	5.67329e-182	1.69223e-179
	N	1636	1636	1636	1636	1636	1636	1636	1636	1636	1636	1636	1636	1636	1636	1636	1636	1636	1636	1636	1636	1636	1636	1636	1636	1636	1636	1636	1636	1636	1636	1636	1636	1636	1636	1636	1636	1636	1636	1636	1636	1636	1636	1636	1636	1636	1636	1636	1636
W720	Pearson Correlation	.057*	.605**	.626**	.648**	.668**	.687**	.707**	.725**	.739**	.754**	.768**	.781**	.791**	.799**	.806**	.812**	.817**	.821**	.823**	.825**	.825**	.825**	.824**	.821**	.817**	.812**	.806**	.799**	.789**	.779**	.770**	.760**	.750**	.739**	.726**	.716**	.705**	.694**	.683**	.675**	.667**	.660**	.652**	.645**	.639**	.635**	.630**	.627**
	Sig. (2-tailed)	0.0208706	5.63065e-164	5.83372e-179	1.72026e-195	3.39159e-212	1.66417e-228	1.97955e-248	2.30749e-266	8.36468e-283	3.01041e-300	0	0	0	0	0	0	0	0	0	0	0	0	0	0	0	0	0	0	0	0	0	6.48068e-308	7.86632e-296	3.24516e-282	5.70121e-268	6.53684e-257	2.03441e-246	1.29275e-235	1.29846e-225	8.31981e-218	1.61556e-211	4.56402e-205	1.18401e-198	4.54008e-193	9.32719e-189	4.80487e-185	5.09765e-182	1.51763e-179
	N	1636	1636	1636	1636	1636	1636	1636	1636	1636	1636	1636	1636	1636	1636	1636	1636	1636	1636	1636	1636	1636	1636	1636	1636	1636	1636	1636	1636	1636	1636	1636	1636	1636	1636	1636	1636	1636	1636	1636	1636	1636	1636	1636	1636	1636	1636	1636	1636
W721	Pearson Correlation	.057*	.605**	.626**	.647**	.668**	.686**	.707**	.724**	.739**	.753**	.767**	.780**	.791**	.799**	.806**	.812**	.816**	.820**	.823**	.824**	.825**	.824**	.823**	.820**	.817**	.812**	.806**	.798**	.789**	.779**	.770**	.759**	.750**	.738**	.725**	.715**	.705**	.694**	.683**	.674**	.667**	.659**	.652**	.645**	.639**	.634**	.630**	.627**
	Sig. (2-tailed)	0.0210099	1.27113e-163	1.42069e-178	4.57959e-195	9.94597e-212	5.38523e-228	7.25464e-248	9.54791e-266	3.8844e-282	1.57709e-299	0	0	0	0	0	0	0	0	0	0	0	0	0	0	0	0	0	0	0	0	0	3.12329e-307	3.46063e-295	1.29194e-281	2.04278e-267	2.17315e-256	6.32624e-246	3.74707e-235	3.52912e-225	2.16343e-217	4.04843e-211	1.10193e-204	2.75863e-198	1.02573e-192	2.05702e-188	1.0377e-184	1.08381e-181	3.18328e-179
	N	1636	1636	1636	1636	1636	1636	1636	1636	1636	1636	1636	1636	1636	1636	1636	1636	1636	1636	1636	1636	1636	1636	1636	1636	1636	1636	1636	1636	1636	1636	1636	1636	1636	1636	1636	1636	1636	1636	1636	1636	1636	1636	1636	1636	1636	1636	1636	1636
W722	Pearson Correlation	.057*	.605**	.626**	.648**	.668**	.686**	.707**	.724**	.739**	.754**	.768**	.781**	.791**	.799**	.806**	.812**	.817**	.821**	.823**	.825**	.825**	.825**	.823**	.821**	.817**	.812**	.806**	.799**	.789**	.779**	.770**	.760**	.750**	.739**	.726**	.716**	.705**	.694**	.684**	.675**	.668**	.660**	.652**	.645**	.639**	.635**	.631**	.627**
	Sig. (2-tailed)	0.0208824	8.72799e-164	9.25867e-179	2.80187e-195	5.69799e-212	2.86806e-228	3.51146e-248	4.22011e-266	1.56904e-282	5.77534e-300	0	0	0	0	0	0	0	0	0	0	0	0	0	0	0	0	0	0	0	0	0	7.11207e-308	8.4017e-296	3.3474e-282	5.68016e-268	6.3744e-257	1.94956e-246	1.21473e-235	1.19731e-225	7.60202e-218	1.46734e-211	4.10523e-205	1.05753e-198	4.02472e-193	8.23589e-189	4.22297e-185	4.46839e-182	1.3278e-179
	N	1636	1636	1636	1636	1636	1636	1636	1636	1636	1636	1636	1636	1636	1636	1636	1636	1636	1636	1636	1636	1636	1636	1636	1636	1636	1636	1636	1636	1636	1636	1636	1636	1636	1636	1636	1636	1636	1636	1636	1636	1636	1636	1636	1636	1636	1636	1636	1636
W723	Pearson Correlation	.057*	.605**	.626**	.647**	.668**	.686**	.707**	.724**	.739**	.753**	.767**	.780**	.791**	.799**	.806**	.812**	.816**	.820**	.823**	.824**	.825**	.824**	.823**	.820**	.817**	.812**	.806**	.798**	.789**	.779**	.770**	.760**	.750**	.738**	.726**	.715**	.705**	.694**	.683**	.675**	.667**	.660**	.652**	.645**	.639**	.634**	.630**	.627**
	Sig. (2-tailed)	0.0214821	1.29419e-163	1.43762e-178	4.59336e-195	9.92634e-212	5.30811e-228	7.0307e-248	9.09889e-266	3.63e-282	1.43865e-299	0	0	0	0	0	0	0	0	0	0	0	0	0	0	0	0	0	0	0	0	0	1.75675e-307	1.97571e-295	7.41902e-282	1.18552e-267	1.27028e-256	3.75691e-246	2.23977e-235	2.12612e-225	1.31361e-217	2.48281e-211	6.80631e-205	1.71552e-198	6.42231e-193	1.29204e-188	6.53449e-185	6.85036e-182	2.02104e-179
	N	1636	1636	1636	1636	1636	1636	1636	1636	1636	1636	1636	1636	1636	1636	1636	1636	1636	1636	1636	1636	1636	1636	1636	1636	1636	1636	1636	1636	1636	1636	1636	1636	1636	1636	1636	1636	1636	1636	1636	1636	1636	1636	1636	1636	1636	1636	1636	1636
W724	Pearson Correlation	.057*	.605**	.626**	.647**	.668**	.686**	.707**	.724**	.739**	.753**	.767**	.780**	.791**	.799**	.806**	.812**	.816**	.820**	.823**	.824**	.825**	.824**	.823**	.820**	.817**	.812**	.806**	.798**	.789**	.779**	.770**	.759**	.750**	.738**	.726**	.715**	.705**	.694**	.683**	.674**	.667**	.659**	.652**	.645**	.639**	.634**	.630**	.627**
	Sig. (2-tailed)	0.0220446	1.32449e-163	1.46253e-178	4.68033e-195	1.00885e-211	5.43222e-228	7.22326e-248	9.4757e-266	3.82032e-282	1.53628e-299	0	0	0	0	0	0	0	0	0	0	0	0	0	0	0	0	0	0	0	0	0	2.58125e-307	2.87412e-295	1.07088e-281	1.6899e-267	1.796e-256	5.26099e-246	3.10559e-235	2.927e-225	1.79529e-217	3.37714e-211	9.21995e-205	2.30992e-198	8.62312e-193	1.73101e-188	8.72194e-185	9.13905e-182	2.69702e-179
	N	1636	1636	1636	1636	1636	1636	1636	1636	1636	1636	1636	1636	1636	1636	1636	1636	1636	1636	1636	1636	1636	1636	1636	1636	1636	1636	1636	1636	1636	1636	1636	1636	1636	1636	1636	1636	1636	1636	1636	1636	1636	1636	1636	1636	1636	1636	1636	1636
W725	Pearson Correlation	.056*	.604**	.626**	.647**	.668**	.686**	.707**	.724**	.739**	.753**	.767**	.780**	.791**	.799**	.806**	.812**	.816**	.820**	.823**	.824**	.825**	.824**	.823**	.820**	.817**	.812**	.806**	.798**	.789**	.779**	.770**	.760**	.750**	.738**	.726**	.715**	.705**	.694**	.683**	.675**	.667**	.660**	.652**	.645**	.639**	.634**	.630**	.627**
	Sig. (2-tailed)	0.0227235	1.62883e-163	1.78676e-178	5.68703e-195	1.21086e-211	6.43738e-228	8.39177e-248	1.0781e-265	4.2577e-282	1.66084e-299	0	0	0	0	0	0	0	0	0	0	0	0	0	0	0	0	0	0	0	0	0	1.52675e-307	1.70832e-295	6.39723e-282	1.02331e-267	1.09424e-256	3.23344e-246	1.92879e-235	1.83683e-225	1.13561e-217	2.15491e-211	5.92107e-205	1.49682e-198	5.62115e-193	1.13471e-188	5.7434e-185	6.05255e-182	1.78829e-179
	N	1636	1636	1636	1636	1636	1636	1636	1636	1636	1636	1636	1636	1636	1636	1636	1636	1636	1636	1636	1636	1636	1636	1636	1636	1636	1636	1636	1636	1636	1636	1636	1636	1636	1636	1636	1636	1636	1636	1636	1636	1636	1636	1636	1636	1636	1636	1636	1636
W726	Pearson Correlation	.056*	.605**	.626**	.648**	.668**	.686**	.707**	.724**	.739**	.754**	.768**	.781**	.791**	.799**	.806**	.812**	.817**	.821**	.823**	.825**	.825**	.825**	.823**	.821**	.817**	.812**	.806**	.799**	.789**	.780**	.770**	.760**	.750**	.739**	.726**	.716**	.706**	.695**	.684**	.675**	.668**	.660**	.652**	.645**	.640**	.635**	.631**	.628**
	Sig. (2-tailed)	0.0232279	1.05772e-163	1.10776e-178	3.32252e-195	6.64236e-212	3.3132e-228	3.95572e-248	4.67806e-266	1.7011e-282	6.08004e-300	0	0	0	0	0	0	0	0	0	0	0	0	0	0	0	0	0	0	0	0	0	3.79874e-308	4.54187e-296	1.81447e-282	3.11135e-268	3.50119e-257	1.09015e-246	6.82411e-236	6.78876e-226	4.34485e-218	8.48853e-212	2.39974e-205	6.21692e-199	2.39779e-193	4.91892e-189	2.5323e-185	2.69885e-182	8.07701e-180
	N	1636	1636	1636	1636	1636	1636	1636	1636	1636	1636	1636	1636	1636	1636	1636	1636	1636	1636	1636	1636	1636	1636	1636	1636	1636	1636	1636	1636	1636	1636	1636	1636	1636	1636	1636	1636	1636	1636	1636	1636	1636	1636	1636	1636	1636	1636	1636	1636
W727	Pearson Correlation	.056*	.604**	.626**	.647**	.668**	.686**	.707**	.724**	.739**	.753**	.767**	.780**	.791**	.799**	.806**	.812**	.817**	.820**	.823**	.824**	.825**	.825**	.823**	.821**	.817**	.812**	.806**	.799**	.789**	.779**	.770**	.760**	.750**	.739**	.726**	.716**	.705**	.694**	.684**	.675**	.668**	.660**	.652**	.645**	.640**	.635**	.631**	.627**
	Sig. (2-tailed)	0.0240119	1.75728e-163	1.89687e-178	5.91815e-195	1.22965e-211	6.40875e-228	8.05418e-248	1.00341e-265	3.81851e-282	1.43771e-299	0	0	0	0	0	0	0	0	0	0	0	0	0	0	0	0	0	0	0	0	0	7.31574e-308	8.39062e-296	3.21281e-282	5.25565e-268	5.71722e-257	1.72702e-246	1.04768e-235	1.01506e-225	6.3617e-218	1.22568e-211	3.41328e-205	8.70601e-199	3.32618e-193	6.75529e-189	3.44198e-185	3.65087e-182	1.0881e-179
	N	1636	1636	1636	1636	1636	1636	1636	1636	1636	1636	1636	1636	1636	1636	1636	1636	1636	1636	1636	1636	1636	1636	1636	1636	1636	1636	1636	1636	1636	1636	1636	1636	1636	1636	1636	1636	1636	1636	1636	1636	1636	1636	1636	1636	1636	1636	1636	1636
W728	Pearson Correlation	.056*	.604**	.626**	.647**	.668**	.686**	.707**	.724**	.739**	.753**	.768**	.780**	.791**	.799**	.806**	.812**	.817**	.820**	.823**	.824**	.825**	.824**	.823**	.821**	.817**	.812**	.806**	.798**	.789**	.779**	.770**	.760**	.750**	.739**	.726**	.716**	.705**	.694**	.684**	.675**	.668**	.660**	.652**	.645**	.640**	.635**	.631**	.627**
	Sig. (2-tailed)	0.0239807	1.47413e-163	1.58374e-178	4.93578e-195	1.02272e-211	5.34064e-228	6.6952e-248	8.36216e-266	3.20965e-282	1.21923e-299	0	0	0	0	0	0	0	0	0	0	0	0	0	0	0	0	0	0	0	0	0	8.78162e-308	1.00261e-295	3.8315e-282	6.26184e-268	6.81146e-257	2.04511e-246	1.23787e-235	1.1917e-225	7.47289e-218	1.43435e-211	3.98628e-205	1.01326e-198	3.85443e-193	7.82182e-189	3.98609e-185	4.22196e-182	1.25545e-179
	N	1636	1636	1636	1636	1636	1636	1636	1636	1636	1636	1636	1636	1636	1636	1636	1636	1636	1636	1636	1636	1636	1636	1636	1636	1636	1636	1636	1636	1636	1636	1636	1636	1636	1636	1636	1636	1636	1636	1636	1636	1636	1636	1636	1636	1636	1636	1636	1636
W729	Pearson Correlation	.056*	.604**	.625**	.647**	.667**	.686**	.707**	.724**	.739**	.753**	.767**	.780**	.791**	.799**	.806**	.812**	.817**	.820**	.823**	.825**	.825**	.825**	.823**	.821**	.817**	.812**	.806**	.799**	.789**	.780**	.770**	.760**	.750**	.739**	.726**	.716**	.706**	.695**	.684**	.675**	.668**	.660**	.653**	.646**	.640**	.635**	.631**	.628**
	Sig. (2-tailed)	0.0245675	2.48772e-163	2.69888e-178	8.4385e-195	1.74885e-211	9.01943e-228	1.117e-247	1.36825e-265	5.10241e-282	1.86275e-299	0	0	0	0	0	0	0	0	0	0	0	0	0	0	0	0	0	0	0	0	0	3.3158e-308	3.81833e-296	1.46765e-282	2.42257e-268	2.66108e-257	8.10874e-247	4.98514e-236	4.8809e-226	3.09094e-218	6.01058e-212	1.68694e-205	4.34533e-199	1.67229e-193	3.41818e-189	1.75838e-185	1.86945e-182	5.58618e-180
	N	1636	1636	1636	1636	1636	1636	1636	1636	1636	1636	1636	1636	1636	1636	1636	1636	1636	1636	1636	1636	1636	1636	1636	1636	1636	1636	1636	1636	1636	1636	1636	1636	1636	1636	1636	1636	1636	1636	1636	1636	1636	1636	1636	1636	1636	1636	1636	1636
W730	Pearson Correlation	.056*	.604**	.625**	.647**	.667**	.685**	.706**	.723**	.738**	.753**	.767**	.780**	.790**	.798**	.805**	.811**	.816**	.820**	.823**	.824**	.825**	.824**	.823**	.820**	.817**	.812**	.806**	.798**	.789**	.779**	.770**	.760**	.750**	.739**	.726**	.716**	.705**	.694**	.684**	.675**	.668**	.660**	.652**	.645**	.640**	.635**	.631**	.628**
	Sig. (2-tailed)	0.024488	5.13619e-163	5.93528e-178	1.99275e-194	4.44147e-211	2.48161e-227	3.35258e-247	4.45027e-265	1.79488e-281	7.12111e-299	0	0	0	0	0	0	0	0	0	0	0	0	0	0	0	0	0	0	0	0	0	7.50922e-308	8.15741e-296	2.9214e-282	4.50745e-268	4.69564e-257	1.37806e-246	8.08216e-236	7.59891e-226	4.67915e-218	8.89582e-212	2.44549e-205	6.15213e-199	2.33225e-193	4.68045e-189	2.37343e-185	2.50165e-182	7.41845e-180
	N	1636	1636	1636	1636	1636	1636	1636	1636	1636	1636	1636	1636	1636	1636	1636	1636	1636	1636	1636	1636	1636	1636	1636	1636	1636	1636	1636	1636	1636	1636	1636	1636	1636	1636	1636	1636	1636	1636	1636	1636	1636	1636	1636	1636	1636	1636	1636	1636
W731	Pearson Correlation	.055*	.604**	.625**	.647**	.667**	.685**	.706**	.723**	.738**	.753**	.767**	.780**	.790**	.798**	.805**	.811**	.816**	.820**	.823**	.824**	.825**	.824**	.823**	.820**	.817**	.812**	.806**	.798**	.789**	.779**	.770**	.760**	.750**	.739**	.726**	.716**	.705**	.694**	.684**	.675**	.668**	.660**	.652**	.645**	.640**	.635**	.631**	.628**
	Sig. (2-tailed)	0.0249069	5.125e-163	5.92311e-178	1.98449e-194	4.41243e-211	2.46646e-227	3.31997e-247	4.40339e-265	1.77352e-281	7.02861e-299	0	0	0	0	0	0	0	0	0	0	0	0	0	0	0	0	0	0	0	0	0	7.21268e-308	7.7751e-296	2.80062e-282	4.31619e-268	4.50145e-257	1.3163e-246	7.72835e-236	7.27569e-226	4.49513e-218	8.53443e-212	2.34628e-205	5.91021e-199	2.23628e-193	4.49608e-189	2.28451e-185	2.4095e-182	7.13135e-180
	N	1636	1636	1636	1636	1636	1636	1636	1636	1636	1636	1636	1636	1636	1636	1636	1636	1636	1636	1636	1636	1636	1636	1636	1636	1636	1636	1636	1636	1636	1636	1636	1636	1636	1636	1636	1636	1636	1636	1636	1636	1636	1636	1636	1636	1636	1636	1636	1636
W732	Pearson Correlation	.055*	.603**	.624**	.646**	.666**	.685**	.706**	.723**	.737**	.752**	.766**	.779**	.790**	.798**	.805**	.811**	.816**	.820**	.822**	.824**	.824**	.824**	.823**	.820**	.816**	.812**	.806**	.798**	.789**	.779**	.770**	.760**	.750**	.739**	.726**	.716**	.705**	.694**	.684**	.675**	.668**	.660**	.652**	.645**	.640**	.635**	.631**	.628**
	Sig. (2-tailed)	0.0253276	1.27739e-162	1.58397e-177	5.73654e-194	1.38358e-210	8.3311e-227	1.22807e-246	1.76471e-264	7.66525e-281	3.27224e-298	0	0	0	0	0	0	0	0	0	0	0	0	0	0	0	0	0	0	0	0	0	1.26671e-307	1.28253e-295	4.27737e-282	6.15055e-268	6.07453e-257	1.7051e-246	9.55957e-236	8.64845e-226	5.19523e-218	9.66891e-212	2.59383e-205	6.39656e-199	2.37698e-193	4.71949e-189	2.36862e-185	2.47273e-182	7.24185e-180
	N	1636	1636	1636	1636	1636	1636	1636	1636	1636	1636	1636	1636	1636	1636	1636	1636	1636	1636	1636	1636	1636	1636	1636	1636	1636	1636	1636	1636	1636	1636	1636	1636	1636	1636	1636	1636	1636	1636	1636	1636	1636	1636	1636	1636	1636	1636	1636	1636
W733	Pearson Correlation	.055*	.603**	.624**	.646**	.666**	.684**	.705**	.722**	.737**	.752**	.766**	.779**	.789**	.798**	.805**	.811**	.816**	.819**	.822**	.824**	.824**	.824**	.822**	.820**	.816**	.812**	.805**	.798**	.789**	.779**	.770**	.760**	.750**	.739**	.726**	.716**	.705**	.694**	.684**	.675**	.668**	.660**	.652**	.645**	.640**	.635**	.631**	.628**
	Sig. (2-tailed)	0.0255378	2.60308e-162	3.36518e-177	1.26277e-193	3.17765e-210	1.97566e-226	3.02149e-246	4.49947e-264	1.99936e-280	8.72033e-298	0	0	0	0	0	0	0	0	0	0	0	0	0	0	0	0	0	0	0	0	0	1.12504e-307	1.11191e-295	3.57469e-282	4.98468e-268	4.80245e-257	1.33422e-246	7.35549e-236	6.56895e-226	3.91171e-218	7.24434e-212	1.93329e-205	4.74312e-199	1.76218e-193	3.47326e-189	1.73934e-185	1.8113e-182	5.31169e-180
	N	1636	1636	1636	1636	1636	1636	1636	1636	1636	1636	1636	1636	1636	1636	1636	1636	1636	1636	1636	1636	1636	1636	1636	1636	1636	1636	1636	1636	1636	1636	1636	1636	1636	1636	1636	1636	1636	1636	1636	1636	1636	1636	1636	1636	1636	1636	1636	1636
W734	Pearson Correlation	.055*	.603**	.624**	.646**	.666**	.684**	.705**	.722**	.737**	.752**	.766**	.779**	.789**	.797**	.804**	.810**	.815**	.819**	.822**	.823**	.824**	.823**	.822**	.820**	.816**	.811**	.805**	.798**	.788**	.779**	.769**	.759**	.750**	.738**	.726**	.715**	.705**	.694**	.683**	.675**	.667**	.660**	.652**	.645**	.640**	.635**	.631**	.627**
	Sig. (2-tailed)	0.0254905	3.01835e-162	4.01079e-177	1.56794e-193	4.13456e-210	2.70006e-226	4.43793e-246	7.09056e-264	3.39038e-280	1.59372e-297	0	0	0	0	0	0	0	0	0	0	0	0	0	0	0	0	0	0	0	0	0	4.13066e-307	3.86996e-295	1.17849e-281	1.54072e-267	1.42661e-256	3.79023e-246	2.00169e-235	1.71388e-225	9.91435e-218	1.79017e-211	4.66622e-205	1.11824e-198	4.05764e-193	7.87264e-189	3.88565e-185	4.00651e-182	1.1644e-179
	N	1636	1636	1636	1636	1636	1636	1636	1636	1636	1636	1636	1636	1636	1636	1636	1636	1636	1636	1636	1636	1636	1636	1636	1636	1636	1636	1636	1636	1636	1636	1636	1636	1636	1636	1636	1636	1636	1636	1636	1636	1636	1636	1636	1636	1636	1636	1636	1636
W735	Pearson Correlation	.055*	.602**	.624**	.645**	.666**	.684**	.705**	.722**	.737**	.751**	.766**	.779**	.789**	.797**	.804**	.810**	.815**	.819**	.822**	.823**	.824**	.824**	.822**	.820**	.816**	.811**	.805**	.798**	.789**	.779**	.770**	.760**	.750**	.739**	.726**	.716**	.705**	.694**	.684**	.675**	.668**	.660**	.653**	.646**	.640**	.635**	.631**	.628**
	Sig. (2-tailed)	0.0265361	4.25904e-162	5.66899e-177	2.21153e-193	5.79799e-210	3.73688e-226	5.97921e-246	9.25216e-264	4.30402e-280	1.94605e-297	0	0	0	0	0	0	0	0	0	0	0	0	0	0	0	0	0	0	0	0	0	1.4394e-307	1.36396e-295	4.20134e-282	5.59799e-268	5.24352e-257	1.41454e-246	7.59562e-236	6.61028e-226	3.88748e-218	7.09844e-212	1.8707e-205	4.5224e-199	1.66516e-193	3.2553e-189	1.61979e-185	1.67816e-182	4.89114e-180
	N	1636	1636	1636	1636	1636	1636	1636	1636	1636	1636	1636	1636	1636	1636	1636	1636	1636	1636	1636	1636	1636	1636	1636	1636	1636	1636	1636	1636	1636	1636	1636	1636	1636	1636	1636	1636	1636	1636	1636	1636	1636	1636	1636	1636	1636	1636	1636	1636
W736	Pearson Correlation	.055*	.602**	.623**	.645**	.665**	.684**	.705**	.722**	.737**	.751**	.766**	.778**	.789**	.797**	.804**	.810**	.815**	.819**	.822**	.823**	.824**	.823**	.822**	.820**	.816**	.811**	.805**	.798**	.788**	.779**	.770**	.760**	.750**	.739**	.726**	.716**	.705**	.694**	.684**	.675**	.668**	.660**	.652**	.646**	.640**	.635**	.631**	.628**
	Sig. (2-tailed)	0.0264952	5.64919e-162	7.68624e-177	3.0616e-193	8.19617e-210	5.4071e-226	8.87929e-246	1.41084e-263	6.68195e-280	3.06885e-297	0	0	0	0	0	0	0	0	0	0	0	0	0	0	0	0	0	0	0	0	0	1.67617e-307	1.56302e-295	4.69976e-282	6.12502e-268	5.63922e-257	1.50923e-246	8.01518e-236	6.90032e-226	4.01748e-218	7.29023e-212	1.91186e-205	4.60016e-199	1.68901e-193	3.29678e-189	1.6289e-185	1.68518e-182	4.90483e-180
	N	1636	1636	1636	1636	1636	1636	1636	1636	1636	1636	1636	1636	1636	1636	1636	1636	1636	1636	1636	1636	1636	1636	1636	1636	1636	1636	1636	1636	1636	1636	1636	1636	1636	1636	1636	1636	1636	1636	1636	1636	1636	1636	1636	1636	1636	1636	1636	1636
W737	Pearson Correlation	.055*	.602**	.623**	.645**	.666**	.684**	.705**	.722**	.737**	.751**	.766**	.778**	.789**	.797**	.804**	.810**	.815**	.819**	.822**	.823**	.824**	.823**	.822**	.820**	.816**	.811**	.805**	.798**	.788**	.779**	.770**	.759**	.750**	.738**	.726**	.716**	.705**	.694**	.684**	.675**	.668**	.660**	.652**	.645**	.640**	.635**	.631**	.628**
	Sig. (2-tailed)	0.0274644	5.39298e-162	7.28417e-177	2.88925e-193	7.71247e-210	5.10175e-226	8.37851e-246	1.34153e-263	6.38264e-280	2.95845e-297	0	0	0	0	0	0	0	0	0	0	0	0	0	0	0	0	0	0	0	0	0	2.01769e-307	1.87588e-295	5.6029e-282	7.23291e-268	6.64888e-257	1.76951e-246	9.31452e-236	7.9586e-226	4.6224e-218	8.36838e-212	2.19326e-205	5.2587e-199	1.92395e-193	3.74848e-189	1.8491e-185	1.91421e-182	5.57833e-180
	N	1636	1636	1636	1636	1636	1636	1636	1636	1636	1636	1636	1636	1636	1636	1636	1636	1636	1636	1636	1636	1636	1636	1636	1636	1636	1636	1636	1636	1636	1636	1636	1636	1636	1636	1636	1636	1636	1636	1636	1636	1636	1636	1636	1636	1636	1636	1636	1636
W738	Pearson Correlation	.054*	.602**	.623**	.645**	.665**	.684**	.705**	.722**	.737**	.751**	.766**	.778**	.789**	.797**	.804**	.810**	.815**	.819**	.822**	.823**	.824**	.823**	.822**	.820**	.816**	.811**	.805**	.798**	.788**	.779**	.770**	.760**	.750**	.739**	.726**	.716**	.705**	.694**	.684**	.675**	.668**	.660**	.653**	.646**	.640**	.635**	.631**	.628**
	Sig. (2-tailed)	0.0280129	6.85081e-162	9.40176e-177	3.8253e-193	1.0424e-209	7.0031e-226	1.17232e-245	1.9093e-263	9.22924e-280	4.34068e-297	0	0	0	0	0	0	0	0	0	0	0	0	0	0	0	0	0	0	0	0	0	1.83949e-307	1.67986e-295	4.93798e-282	6.26003e-268	5.67791e-257	1.50231e-246	7.8109e-236	6.60244e-226	3.81446e-218	6.89941e-212	1.79922e-205	4.29321e-199	1.56323e-193	3.03094e-189	1.49224e-185	1.5424e-182	4.48785e-180
	N	1636	1636	1636	1636	1636	1636	1636	1636	1636	1636	1636	1636	1636	1636	1636	1636	1636	1636	1636	1636	1636	1636	1636	1636	1636	1636	1636	1636	1636	1636	1636	1636	1636	1636	1636	1636	1636	1636	1636	1636	1636	1636	1636	1636	1636	1636	1636	1636
W739	Pearson Correlation	.054*	.602**	.623**	.645**	.665**	.684**	.704**	.722**	.736**	.751**	.765**	.778**	.789**	.797**	.804**	.810**	.815**	.819**	.822**	.823**	.824**	.823**	.822**	.820**	.816**	.811**	.805**	.798**	.789**	.779**	.770**	.760**	.750**	.739**	.726**	.716**	.706**	.695**	.684**	.675**	.668**	.661**	.653**	.646**	.640**	.636**	.632**	.628**
	Sig. (2-tailed)	0.0290638	9.21365e-162	1.27595e-176	5.18275e-193	1.40494e-209	9.42865e-226	1.55771e-245	2.49508e-263	1.18028e-279	5.38181e-297	0	0	0	0	0	0	0	0	0	0	0	0	0	0	0	0	0	0	0	0	0	8.58415e-308	7.88659e-296	2.32322e-282	2.9934e-268	2.73077e-257	7.33124e-247	3.8682e-236	3.31253e-226	1.93178e-218	3.53175e-212	9.30574e-206	2.24277e-199	8.27031e-194	1.61157e-189	7.96125e-186	8.27067e-183	2.41734e-180
	N	1636	1636	1636	1636	1636	1636	1636	1636	1636	1636	1636	1636	1636	1636	1636	1636	1636	1636	1636	1636	1636	1636	1636	1636	1636	1636	1636	1636	1636	1636	1636	1636	1636	1636	1636	1636	1636	1636	1636	1636	1636	1636	1636	1636	1636	1636	1636	1636
W740	Pearson Correlation	.053*	.602**	.623**	.645**	.665**	.684**	.704**	.722**	.736**	.751**	.765**	.778**	.789**	.797**	.804**	.810**	.815**	.819**	.822**	.823**	.824**	.823**	.822**	.820**	.816**	.811**	.805**	.798**	.789**	.779**	.770**	.760**	.750**	.739**	.726**	.716**	.706**	.695**	.684**	.675**	.668**	.661**	.653**	.646**	.640**	.636**	.632**	.628**
	Sig. (2-tailed)	0.0308657	9.39713e-162	1.30286e-176	5.35147e-193	1.4579e-209	9.92154e-226	1.65111e-245	2.66671e-263	1.27524e-279	5.88789e-297	0	0	0	0	0	0	0	0	0	0	0	0	0	0	0	0	0	0	0	0	0	9.03637e-308	8.22558e-296	2.40543e-282	3.07291e-268	2.79094e-257	7.45991e-247	3.90367e-236	3.32033e-226	1.93204e-218	3.524e-212	9.28273e-206	2.23011e-199	8.20167e-194	1.59354e-189	7.8574e-186	8.15696e-183	2.38238e-180
	N	1636	1636	1636	1636	1636	1636	1636	1636	1636	1636	1636	1636	1636	1636	1636	1636	1636	1636	1636	1636	1636	1636	1636	1636	1636	1636	1636	1636	1636	1636	1636	1636	1636	1636	1636	1636	1636	1636	1636	1636	1636	1636	1636	1636	1636	1636	1636	1636
W741	Pearson Correlation	.054*	.602**	.623**	.645**	.665**	.683**	.704**	.722**	.736**	.751**	.765**	.778**	.789**	.797**	.804**	.810**	.815**	.819**	.821**	.823**	.824**	.823**	.822**	.820**	.816**	.811**	.805**	.798**	.788**	.779**	.770**	.760**	.750**	.739**	.726**	.716**	.706**	.695**	.684**	.675**	.668**	.661**	.653**	.646**	.640**	.635**	.631**	.628**
	Sig. (2-tailed)	0.0301348	1.09644e-161	1.56579e-176	6.61027e-193	1.86478e-209	1.30755e-225	2.27482e-245	3.82311e-263	1.89951e-279	9.17896e-297	0	0	0	0	0	0	0	0	0	0	0	0	0	0	0	0	0	0	0	0	0	1.50939e-307	1.33455e-295	3.81303e-282	4.73119e-268	4.20261e-257	1.09631e-246	5.61517e-236	4.69279e-226	2.69212e-218	4.86548e-212	1.26195e-205	2.98937e-199	1.08861e-193	2.10121e-189	1.03032e-185	1.06265e-182	3.07944e-180
	N	1636	1636	1636	1636	1636	1636	1636	1636	1636	1636	1636	1636	1636	1636	1636	1636	1636	1636	1636	1636	1636	1636	1636	1636	1636	1636	1636	1636	1636	1636	1636	1636	1636	1636	1636	1636	1636	1636	1636	1636	1636	1636	1636	1636	1636	1636	1636	1636
W742	Pearson Correlation	.053*	.601**	.622**	.644**	.665**	.683**	.704**	.721**	.736**	.751**	.765**	.778**	.788**	.797**	.804**	.810**	.815**	.819**	.822**	.823**	.824**	.823**	.822**	.820**	.816**	.812**	.806**	.798**	.789**	.779**	.770**	.760**	.751**	.739**	.727**	.717**	.706**	.695**	.685**	.676**	.669**	.661**	.654**	.647**	.641**	.636**	.632**	.629**
	Sig. (2-tailed)	0.0312029	2.65014e-161	3.82721e-176	1.62417e-192	4.54419e-209	3.14724e-225	5.24673e-245	8.52776e-263	4.01611e-279	1.8002e-296	0	0	0	0	0	0	0	0	0	0	0	0	0	0	0	0	0	0	0	0	0	2.51435e-308	2.26521e-296	6.56404e-283	8.34355e-269	7.55661e-258	2.03644e-247	1.07584e-236	9.27616e-227	5.44405e-219	1.00634e-212	2.67001e-206	6.4819e-200	2.4162e-194	4.72804e-190	2.35023e-186	2.45082e-183	7.18008e-181
	N	1636	1636	1636	1636	1636	1636	1636	1636	1636	1636	1636	1636	1636	1636	1636	1636	1636	1636	1636	1636	1636	1636	1636	1636	1636	1636	1636	1636	1636	1636	1636	1636	1636	1636	1636	1636	1636	1636	1636	1636	1636	1636	1636	1636	1636	1636	1636	1636
W743	Pearson Correlation	.053*	.601**	.623**	.644**	.665**	.683**	.704**	.721**	.736**	.751**	.765**	.778**	.788**	.797**	.804**	.810**	.815**	.819**	.821**	.823**	.824**	.823**	.822**	.820**	.816**	.811**	.805**	.798**	.789**	.779**	.770**	.760**	.750**	.739**	.727**	.716**	.706**	.695**	.685**	.676**	.669**	.661**	.653**	.646**	.641**	.636**	.632**	.629**
	Sig. (2-tailed)	0.0320175	2.10641e-161	3.03548e-176	1.28944e-192	3.61091e-209	2.51731e-225	4.24654e-245	6.92842e-263	3.31759e-279	1.51787e-296	0	0	0	0	0	0	0	0	0	0	0	0	0	0	0	0	0	0	0	0	0	3.66861e-308	3.29257e-296	9.44123e-283	1.1923e-268	1.07433e-257	2.87497e-247	1.50675e-236	1.28535e-226	7.49604e-219	1.37732e-212	3.63719e-206	8.79976e-200	3.25875e-194	6.34566e-190	3.14297e-186	3.27097e-183	9.54721e-181
	N	1636	1636	1636	1636	1636	1636	1636	1636	1636	1636	1636	1636	1636	1636	1636	1636	1636	1636	1636	1636	1636	1636	1636	1636	1636	1636	1636	1636	1636	1636	1636	1636	1636	1636	1636	1636	1636	1636	1636	1636	1636	1636	1636	1636	1636	1636	1636	1636
W744	Pearson Correlation	.053*	.601**	.622**	.644**	.664**	.683**	.703**	.721**	.736**	.750**	.765**	.778**	.788**	.796**	.803**	.810**	.814**	.818**	.821**	.823**	.823**	.823**	.822**	.820**	.816**	.811**	.805**	.798**	.789**	.779**	.770**	.760**	.750**	.739**	.727**	.716**	.706**	.695**	.685**	.676**	.669**	.661**	.654**	.647**	.641**	.636**	.632**	.629**
	Sig. (2-tailed)	0.0321269	5.13131e-161	7.90139e-176	3.60222e-192	1.08428e-208	8.05899e-225	1.46997e-244	2.5624e-262	1.30138e-278	6.30307e-296	0	0	0	0	0	0	0	0	0	0	0	0	0	0	0	0	0	0	0	0	0	4.37979e-308	3.70079e-296	9.98318e-283	1.18875e-268	1.02703e-257	2.65466e-247	1.33876e-236	1.10665e-226	6.33978e-219	1.14888e-212	2.98071e-206	7.08282e-200	2.58565e-194	4.9883e-190	2.45176e-186	2.53075e-183	7.321e-181
	N	1636	1636	1636	1636	1636	1636	1636	1636	1636	1636	1636	1636	1636	1636	1636	1636	1636	1636	1636	1636	1636	1636	1636	1636	1636	1636	1636	1636	1636	1636	1636	1636	1636	1636	1636	1636	1636	1636	1636	1636	1636	1636	1636	1636	1636	1636	1636	1636
W745	Pearson Correlation	.053*	.600**	.621**	.643**	.664**	.682**	.703**	.720**	.735**	.750**	.764**	.777**	.788**	.796**	.803**	.809**	.814**	.818**	.821**	.823**	.823**	.823**	.822**	.819**	.816**	.811**	.805**	.798**	.789**	.779**	.770**	.760**	.751**	.739**	.727**	.717**	.706**	.696**	.685**	.676**	.669**	.662**	.654**	.647**	.641**	.637**	.633**	.629**
	Sig. (2-tailed)	0.0321379	1.40538e-160	2.31373e-175	1.12138e-191	3.60593e-208	2.81948e-224	5.45856e-244	9.94349e-262	5.22423e-278	2.60038e-295	0	0	0	0	0	0	0	0	0	0	0	0	0	0	0	0	0	0	0	0	0	2.96538e-308	2.41655e-296	6.26829e-283	7.1737e-269	6.01669e-258	1.52872e-247	7.56774e-237	6.17776e-227	3.5146e-219	6.32267e-213	1.62976e-206	3.84069e-200	1.4009e-194	2.68532e-190	1.31995e-186	1.35571e-183	3.91167e-181
	N	1636	1636	1636	1636	1636	1636	1636	1636	1636	1636	1636	1636	1636	1636	1636	1636	1636	1636	1636	1636	1636	1636	1636	1636	1636	1636	1636	1636	1636	1636	1636	1636	1636	1636	1636	1636	1636	1636	1636	1636	1636	1636	1636	1636	1636	1636	1636	1636
W746	Pearson Correlation	.053*	.600**	.621**	.643**	.663**	.682**	.703**	.720**	.735**	.750**	.764**	.777**	.787**	.796**	.803**	.809**	.814**	.818**	.821**	.823**	.823**	.823**	.822**	.819**	.816**	.811**	.805**	.798**	.789**	.779**	.770**	.760**	.751**	.739**	.727**	.717**	.707**	.696**	.685**	.676**	.669**	.662**	.654**	.647**	.642**	.637**	.633**	.629**
	Sig. (2-tailed)	0.0325945	2.06881e-160	3.46104e-175	1.70073e-191	5.53029e-208	4.387e-224	8.58324e-244	1.58241e-261	8.37691e-278	4.18265e-295	0	0	0	0	0	0	0	0	0	0	0	0	0	0	0	0	0	0	0	0	0	2.4116e-308	1.94183e-296	4.94867e-283	5.55071e-269	4.62072e-258	1.16886e-247	5.75357e-237	4.67788e-227	2.65087e-219	4.76036e-213	1.22649e-206	2.89243e-200	1.05729e-194	2.02363e-190	9.92969e-187	1.0201e-183	2.94464e-181
	N	1636	1636	1636	1636	1636	1636	1636	1636	1636	1636	1636	1636	1636	1636	1636	1636	1636	1636	1636	1636	1636	1636	1636	1636	1636	1636	1636	1636	1636	1636	1636	1636	1636	1636	1636	1636	1636	1636	1636	1636	1636	1636	1636	1636	1636	1636	1636	1636
W747	Pearson Correlation	.053*	.600**	.621**	.643**	.663**	.682**	.702**	.720**	.735**	.749**	.764**	.777**	.787**	.796**	.802**	.809**	.814**	.818**	.820**	.822**	.823**	.822**	.821**	.819**	.815**	.811**	.805**	.798**	.788**	.779**	.770**	.760**	.750**	.739**	.726**	.716**	.706**	.695**	.685**	.676**	.669**	.661**	.654**	.647**	.641**	.636**	.632**	.629**
	Sig. (2-tailed)	0.0336065	2.72297e-160	4.7865e-175	2.52282e-191	8.82867e-208	7.52812e-224	1.63217e-243	3.29803e-261	1.92177e-277	1.06009e-294	0	0	0	0	0	0	0	0	0	0	0	0	0	0	0	0	0	0	0	0	0	9.80696e-308	7.36988e-296	1.74202e-282	1.8084e-268	1.42823e-257	3.41426e-247	1.58934e-236	1.22834e-226	6.71012e-219	1.16706e-212	2.91614e-206	6.67604e-200	2.36608e-194	4.43658e-190	2.14262e-186	2.1676e-183	6.17725e-181
	N	1636	1636	1636	1636	1636	1636	1636	1636	1636	1636	1636	1636	1636	1636	1636	1636	1636	1636	1636	1636	1636	1636	1636	1636	1636	1636	1636	1636	1636	1636	1636	1636	1636	1636	1636	1636	1636	1636	1636	1636	1636	1636	1636	1636	1636	1636	1636	1636
W748	Pearson Correlation	.052*	.599**	.621**	.642**	.663**	.681**	.702**	.720**	.734**	.749**	.764**	.777**	.787**	.796**	.803**	.809**	.814**	.818**	.821**	.822**	.823**	.823**	.822**	.819**	.816**	.811**	.805**	.798**	.789**	.779**	.770**	.760**	.751**	.740**	.727**	.717**	.707**	.696**	.685**	.677**	.670**	.662**	.654**	.647**	.642**	.637**	.633**	.630**
	Sig. (2-tailed)	0.0350757	4.42827e-160	7.83441e-175	4.08707e-191	1.41458e-207	1.17924e-223	2.44726e-243	4.72601e-261	2.6009e-277	1.33443e-294	0	0	0	0	0	0	0	0	0	0	0	0	0	0	0	0	0	0	0	0	0	0	1.30435e-296	3.1515e-283	3.39783e-269	2.73216e-258	6.79603e-248	3.24712e-237	2.57866e-227	1.44813e-219	2.5868e-213	6.59008e-207	1.5378e-200	5.56509e-195	1.05971e-190	5.15961e-187	5.28835e-184	1.51523e-181
	N	1636	1636	1636	1636	1636	1636	1636	1636	1636	1636	1636	1636	1636	1636	1636	1636	1636	1636	1636	1636	1636	1636	1636	1636	1636	1636	1636	1636	1636	1636	1636	1636	1636	1636	1636	1636	1636	1636	1636	1636	1636	1636	1636	1636	1636	1636	1636	1636
W749	Pearson Correlation	.052*	.599**	.620**	.642**	.662**	.681**	.702**	.719**	.734**	.749**	.763**	.776**	.787**	.795**	.802**	.809**	.813**	.818**	.820**	.822**	.823**	.822**	.821**	.819**	.815**	.811**	.805**	.798**	.789**	.779**	.770**	.760**	.751**	.739**	.727**	.717**	.707**	.696**	.685**	.677**	.670**	.662**	.654**	.647**	.642**	.637**	.633**	.630**
	Sig. (2-tailed)	0.0341617	1.03306e-159	1.94034e-174	1.07781e-190	3.96031e-207	3.51742e-223	7.84549e-243	1.62354e-260	9.43012e-277	5.10015e-294	0	0	0	0	0	0	0	0	0	0	0	0	0	0	0	0	0	0	0	0	0	2.79741e-308	2.03975e-296	4.62202e-283	4.6884e-269	3.60271e-258	8.67132e-248	4.00445e-237	3.07551e-227	1.68205e-219	2.95206e-213	7.39728e-207	1.69945e-200	6.06804e-195	1.14241e-190	5.48935e-187	5.58998e-184	1.59329e-181
	N	1636	1636	1636	1636	1636	1636	1636	1636	1636	1636	1636	1636	1636	1636	1636	1636	1636	1636	1636	1636	1636	1636	1636	1636	1636	1636	1636	1636	1636	1636	1636	1636	1636	1636	1636	1636	1636	1636	1636	1636	1636	1636	1636	1636	1636	1636	1636	1636
W750	Pearson Correlation	.052*	.599**	.620**	.642**	.663**	.681**	.702**	.719**	.734**	.749**	.763**	.776**	.787**	.795**	.802**	.809**	.814**	.818**	.820**	.822**	.823**	.822**	.821**	.819**	.816**	.811**	.805**	.798**	.789**	.779**	.770**	.760**	.751**	.739**	.727**	.717**	.707**	.696**	.685**	.677**	.669**	.662**	.654**	.647**	.642**	.637**	.633**	.630**
	Sig. (2-tailed)	0.0362574	7.10572e-160	1.29656e-174	7.02695e-191	2.52054e-207	2.19656e-223	4.79926e-243	9.70552e-261	5.56944e-277	2.97422e-294	0	0	0	0	0	0	0	0	0	0	0	0	0	0	0	0	0	0	0	0	0	2.73588e-308	2.0165e-296	4.63733e-283	4.76984e-269	3.73307e-258	9.02245e-248	4.21857e-237	3.2611e-227	1.79496e-219	3.14756e-213	7.94491e-207	1.83228e-200	6.59137e-195	1.24215e-190	5.98653e-187	6.10127e-184	1.74322e-181
	N	1636	1636	1636	1636	1636	1636	1636	1636	1636	1636	1636	1636	1636	1636	1636	1636	1636	1636	1636	1636	1636	1636	1636	1636	1636	1636	1636	1636	1636	1636	1636	1636	1636	1636	1636	1636	1636	1636	1636	1636	1636	1636	1636	1636	1636	1636	1636	1636
W751	Pearson Correlation	.051*	.598**	.620**	.642**	.662**	.681**	.701**	.719**	.734**	.749**	.763**	.776**	.787**	.795**	.802**	.808**	.813**	.817**	.820**	.822**	.823**	.822**	.821**	.819**	.816**	.811**	.805**	.798**	.789**	.779**	.770**	.760**	.751**	.740**	.727**	.717**	.707**	.696**	.686**	.677**	.670**	.662**	.655**	.648**	.642**	.637**	.633**	.630**
	Sig. (2-tailed)	0.0384325	1.46787e-159	2.79752e-174	1.58465e-190	5.94348e-207	5.35156e-223	1.20572e-242	2.51608e-260	1.47322e-276	7.96566e-294	0	0	0	0	0	0	0	0	0	0	0	0	0	0	0	0	0	0	0	0	0	0	1.20848e-296	2.71257e-283	2.72485e-269	2.09021e-258	4.99188e-248	2.29011e-237	1.7559e-227	9.67412e-220	1.69979e-213	4.26128e-207	9.7702e-201	3.4958e-195	6.58171e-191	3.17692e-187	3.23245e-184	9.19863e-182
	N	1636	1636	1636	1636	1636	1636	1636	1636	1636	1636	1636	1636	1636	1636	1636	1636	1636	1636	1636	1636	1636	1636	1636	1636	1636	1636	1636	1636	1636	1636	1636	1636	1636	1636	1636	1636	1636	1636	1636	1636	1636	1636	1636	1636	1636	1636	1636	1636
W752	Pearson Correlation	.051*	.598**	.619**	.641**	.662**	.680**	.701**	.719**	.734**	.748**	.763**	.776**	.787**	.795**	.802**	.809**	.813**	.818**	.820**	.822**	.823**	.823**	.822**	.819**	.816**	.811**	.806**	.798**	.789**	.780**	.771**	.761**	.751**	.740**	.728**	.718**	.708**	.697**	.686**	.678**	.671**	.663**	.655**	.648**	.643**	.638**	.634**	.631**
	Sig. (2-tailed)	0.0407692	3.2752e-159	6.21567e-174	3.47815e-190	1.27271e-206	1.11077e-222	2.38193e-242	4.68585e-260	2.55158e-276	1.27139e-293	0	0	0	0	0	0	0	0	0	0	0	0	0	0	0	0	0	0	0	0	0	0	1.93115e-297	4.45452e-284	4.61608e-270	3.63492e-259	8.97964e-249	4.28555e-238	3.4051e-228	1.92588e-220	3.46432e-214	8.91222e-208	2.09289e-201	7.71112e-196	1.4789e-191	7.23436e-188	7.46888e-185	2.14925e-182
	N	1636	1636	1636	1636	1636	1636	1636	1636	1636	1636	1636	1636	1636	1636	1636	1636	1636	1636	1636	1636	1636	1636	1636	1636	1636	1636	1636	1636	1636	1636	1636	1636	1636	1636	1636	1636	1636	1636	1636	1636	1636	1636	1636	1636	1636	1636	1636	1636
W753	Pearson Correlation	.050*	.598**	.619**	.641**	.662**	.680**	.701**	.719**	.734**	.748**	.763**	.776**	.787**	.795**	.802**	.809**	.814**	.818**	.821**	.822**	.823**	.823**	.822**	.820**	.816**	.812**	.806**	.799**	.789**	.780**	.771**	.761**	.752**	.740**	.728**	.718**	.708**	.697**	.686**	.678**	.671**	.663**	.656**	.649**	.643**	.638**	.634**	.631**
	Sig. (2-tailed)	0.0412578	3.07135e-159	5.70492e-174	3.12458e-190	1.10981e-206	9.50766e-223	1.971e-242	3.73846e-260	1.98338e-276	9.49888e-294	0	0	0	0	0	0	0	0	0	0	0	0	0	0	0	0	0	0	0	0	0	0	1.17203e-297	2.76438e-284	2.93101e-270	2.34888e-259	5.92115e-249	2.87356e-238	2.32077e-228	1.32628e-220	2.415e-214	6.28031e-208	1.49487e-201	5.57434e-196	1.07339e-191	5.27992e-188	5.47951e-185	1.58856e-182
	N	1636	1636	1636	1636	1636	1636	1636	1636	1636	1636	1636	1636	1636	1636	1636	1636	1636	1636	1636	1636	1636	1636	1636	1636	1636	1636	1636	1636	1636	1636	1636	1636	1636	1636	1636	1636	1636	1636	1636	1636	1636	1636	1636	1636	1636	1636	1636	1636
W754	Pearson Correlation	.050*	.598**	.619**	.641**	.662**	.680**	.701**	.719**	.733**	.748**	.763**	.776**	.787**	.795**	.802**	.809**	.813**	.818**	.820**	.822**	.823**	.823**	.822**	.819**	.816**	.811**	.806**	.798**	.789**	.780**	.771**	.761**	.752**	.740**	.728**	.718**	.708**	.697**	.686**	.678**	.671**	.663**	.656**	.649**	.643**	.638**	.634**	.631**
	Sig. (2-tailed)	0.0433221	3.45644e-159	6.54947e-174	3.69779e-190	1.3532e-206	1.19208e-222	2.55415e-242	5.0382e-260	2.76356e-276	1.37938e-293	0	0	0	0	0	0	0	0	0	0	0	0	0	0	0	0	0	0	0	0	0	0	1.55825e-297	3.58011e-284	3.69e-270	2.9064e-259	7.18158e-249	3.41235e-238	2.70278e-228	1.5282e-220	2.75749e-214	7.10449e-208	1.6698e-201	6.1621e-196	1.17843e-191	5.76704e-188	5.95288e-185	1.71549e-182
	N	1636	1636	1636	1636	1636	1636	1636	1636	1636	1636	1636	1636	1636	1636	1636	1636	1636	1636	1636	1636	1636	1636	1636	1636	1636	1636	1636	1636	1636	1636	1636	1636	1636	1636	1636	1636	1636	1636	1636	1636	1636	1636	1636	1636	1636	1636	1636	1636
W755	Pearson Correlation	.049*	.598**	.619**	.641**	.662**	.680**	.701**	.719**	.734**	.748**	.763**	.776**	.787**	.795**	.802**	.809**	.814**	.818**	.821**	.823**	.823**	.823**	.822**	.820**	.817**	.812**	.806**	.799**	.790**	.781**	.772**	.762**	.752**	.741**	.729**	.719**	.709**	.698**	.687**	.679**	.672**	.664**	.657**	.650**	.644**	.639**	.635**	.632**
	Sig. (2-tailed)	0.0456961	4.93992e-159	9.05546e-174	4.85916e-190	1.6738e-206	1.37202e-222	2.65154e-242	4.70378e-260	2.29754e-276	9.98443e-294	0	0	0	0	0	0	0	0	0	0	0	0	0	0	0	0	0	0	0	0	0	0	1.31915e-298	3.24225e-285	3.62022e-271	3.02684e-260	7.96121e-250	4.01796e-239	3.37603e-229	2.00588e-221	3.77916e-215	1.01204e-208	2.47439e-202	9.44242e-197	1.85877e-192	9.31312e-189	9.82475e-186	2.87236e-183
	N	1636	1636	1636	1636	1636	1636	1636	1636	1636	1636	1636	1636	1636	1636	1636	1636	1636	1636	1636	1636	1636	1636	1636	1636	1636	1636	1636	1636	1636	1636	1636	1636	1636	1636	1636	1636	1636	1636	1636	1636	1636	1636	1636	1636	1636	1636	1636	1636
W756	Pearson Correlation	.049*	.597**	.618**	.640**	.661**	.679**	.700**	.718**	.733**	.748**	.763**	.776**	.786**	.795**	.802**	.809**	.814**	.818**	.821**	.823**	.823**	.823**	.822**	.820**	.817**	.812**	.807**	.799**	.790**	.781**	.772**	.762**	.753**	.742**	.729**	.719**	.709**	.698**	.688**	.679**	.672**	.665**	.657**	.650**	.645**	.640**	.636**	.633**
	Sig. (2-tailed)	0.0469315	1.73585e-158	3.35589e-173	1.88521e-189	6.7465e-206	5.73463e-222	1.13646e-241	2.05671e-259	1.004e-275	4.3147e-293	0	0	0	0	0	0	0	0	0	0	0	0	0	0	0	0	0	0	0	0	0	0	4.35762e-299	1.04176e-285	1.13725e-271	9.35028e-261	2.45655e-250	1.2427e-239	1.05059e-229	6.24825e-222	1.18035e-215	3.18549e-209	7.84223e-203	3.03082e-197	5.98459e-193	3.01313e-189	3.1849e-186	9.35056e-184
	N	1636	1636	1636	1636	1636	1636	1636	1636	1636	1636	1636	1636	1636	1636	1636	1636	1636	1636	1636	1636	1636	1636	1636	1636	1636	1636	1636	1636	1636	1636	1636	1636	1636	1636	1636	1636	1636	1636	1636	1636	1636	1636	1636	1636	1636	1636	1636	1636
W757	Pearson Correlation	.049*	.596**	.618**	.640**	.660**	.679**	.700**	.717**	.732**	.747**	.762**	.775**	.786**	.794**	.802**	.808**	.813**	.817**	.820**	.822**	.823**	.823**	.822**	.820**	.816**	.812**	.806**	.799**	.790**	.781**	.772**	.762**	.753**	.741**	.729**	.719**	.709**	.698**	.688**	.679**	.672**	.665**	.657**	.650**	.645**	.640**	.636**	.633**
	Sig. (2-tailed)	0.0479754	5.175e-158	1.08017e-172	6.61752e-189	2.60079e-205	2.39873e-221	5.35446e-241	1.06044e-258	5.70355e-275	2.68701e-292	0	0	0	0	0	0	0	0	0	0	0	0	0	0	0	0	0	0	0	0	0	0	1.02619e-298	2.22582e-285	2.21002e-271	1.70709e-260	4.22858e-250	2.01038e-239	1.61161e-229	9.22356e-222	1.6935e-215	4.43364e-209	1.06448e-202	4.00095e-197	7.75709e-193	3.85629e-189	4.01652e-186	1.16788e-183
	N	1636	1636	1636	1636	1636	1636	1636	1636	1636	1636	1636	1636	1636	1636	1636	1636	1636	1636	1636	1636	1636	1636	1636	1636	1636	1636	1636	1636	1636	1636	1636	1636	1636	1636	1636	1636	1636	1636	1636	1636	1636	1636	1636	1636	1636	1636	1636	1636
W758	Pearson Correlation	0.0480717	.595**	.617**	.639**	.659**	.678**	.699**	.717**	.732**	.747**	.761**	.774**	.785**	.794**	.801**	.808**	.813**	.817**	.820**	.822**	.823**	.822**	.822**	.819**	.816**	.812**	.806**	.799**	.790**	.781**	.772**	.762**	.753**	.741**	.729**	.719**	.709**	.698**	.688**	.679**	.672**	.665**	.657**	.650**	.645**	.640**	.636**	.633**
	Sig. (2-tailed)	0.0518935	1.71191e-157	3.86571e-172	2.58151e-188	1.09937e-204	1.09974e-220	2.65273e-240	5.66245e-258	3.2284e-274	1.61313e-291	0	0	0	0	0	0	0	0	0	0	0	0	0	0	0	0	0	0	0	0	0	0	9.38295e-299	1.8957e-285	1.76302e-271	1.29712e-260	3.10492e-250	1.41349e-239	1.09198e-229	6.15142e-222	1.11282e-215	2.87052e-209	6.74754e-203	2.50387e-197	4.79637e-193	2.35944e-189	2.44917e-186	7.05958e-184
	N	1636	1636	1636	1636	1636	1636	1636	1636	1636	1636	1636	1636	1636	1636	1636	1636	1636	1636	1636	1636	1636	1636	1636	1636	1636	1636	1636	1636	1636	1636	1636	1636	1636	1636	1636	1636	1636	1636	1636	1636	1636	1636	1636	1636	1636	1636	1636	1636
W759	Pearson Correlation	0.0483047	.595**	.616**	.638**	.659**	.678**	.699**	.716**	.731**	.746**	.761**	.774**	.785**	.794**	.801**	.807**	.813**	.817**	.820**	.822**	.823**	.823**	.822**	.820**	.816**	.812**	.806**	.799**	.790**	.781**	.772**	.762**	.753**	.742**	.730**	.720**	.710**	.699**	.688**	.680**	.673**	.665**	.658**	.651**	.646**	.641**	.637**	.634**
	Sig. (2-tailed)	0.0507663	3.684e-157	8.56641e-172	5.78873e-188	2.48952e-204	2.49512e-220	6.01904e-240	1.26054e-257	7.00257e-274	3.37441e-291	0	0	0	0	0	0	0	0	0	0	0	0	0	0	0	0	0	0	0	0	0	0	2.97266e-299	5.96836e-286	5.55034e-272	4.0993e-261	9.91298e-251	4.58317e-240	3.58249e-230	2.03344e-222	3.71847e-216	9.70196e-210	2.31152e-203	8.68953e-198	1.67429e-193	8.29736e-190	8.65119e-187	2.50565e-184
	N	1636	1636	1636	1636	1636	1636	1636	1636	1636	1636	1636	1636	1636	1636	1636	1636	1636	1636	1636	1636	1636	1636	1636	1636	1636	1636	1636	1636	1636	1636	1636	1636	1636	1636	1636	1636	1636	1636	1636	1636	1636	1636	1636	1636	1636	1636	1636	1636
W760	Pearson Correlation	0.0474597	.594**	.616**	.638**	.659**	.677**	.698**	.716**	.731**	.746**	.761**	.774**	.785**	.794**	.801**	.808**	.813**	.817**	.820**	.822**	.823**	.823**	.822**	.820**	.816**	.812**	.807**	.800**	.791**	.781**	.773**	.763**	.753**	.742**	.730**	.720**	.710**	.699**	.689**	.681**	.673**	.666**	.658**	.652**	.646**	.641**	.637**	.634**
	Sig. (2-tailed)	0.0549541	7.63014e-157	1.76923e-171	1.1854e-187	5.03878e-204	4.94462e-220	1.15306e-239	2.32623e-257	1.23754e-273	5.60911e-291	0	0	0	0	0	0	0	0	0	0	0	0	0	0	0	0	0	0	0	0	0	0	7.78685e-300	1.57236e-286	1.47637e-272	1.10734e-261	2.72812e-251	1.28598e-240	1.02691e-230	5.93873e-223	1.10147e-216	2.92309e-210	7.08659e-204	2.713e-198	5.29444e-194	2.65548e-190	2.79426e-187	8.1707e-185
	N	1636	1636	1636	1636	1636	1636	1636	1636	1636	1636	1636	1636	1636	1636	1636	1636	1636	1636	1636	1636	1636	1636	1636	1636	1636	1636	1636	1636	1636	1636	1636	1636	1636	1636	1636	1636	1636	1636	1636	1636	1636	1636	1636	1636	1636	1636	1636	1636
W761	Pearson Correlation	0.0467848	.593**	.615**	.637**	.657**	.676**	.697**	.715**	.730**	.745**	.760**	.773**	.784**	.793**	.800**	.807**	.812**	.816**	.819**	.821**	.822**	.822**	.821**	.819**	.816**	.812**	.806**	.799**	.791**	.781**	.773**	.763**	.754**	.743**	.730**	.720**	.710**	.700**	.689**	.681**	.674**	.666**	.659**	.652**	.647**	.642**	.638**	.635**
	Sig. (2-tailed)	0.0585021	6.03155e-156	1.55703e-170	1.17239e-186	5.60224e-203	6.04064e-219	1.5801e-238	3.49644e-256	2.00537e-272	9.64014e-290	5.51044e-308	0	0	0	0	0	0	0	0	0	0	0	0	0	0	0	0	0	0	0	0	0	5.35576e-300	9.77712e-287	8.35462e-273	5.84284e-262	1.37079e-251	6.1119e-241	4.67216e-231	2.64039e-223	4.81053e-217	1.2482e-210	2.96615e-204	1.11899e-198	2.1618e-194	1.07451e-190	1.12191e-187	3.25587e-185
	N	1636	1636	1636	1636	1636	1636	1636	1636	1636	1636	1636	1636	1636	1636	1636	1636	1636	1636	1636	1636	1636	1636	1636	1636	1636	1636	1636	1636	1636	1636	1636	1636	1636	1636	1636	1636	1636	1636	1636	1636	1636	1636	1636	1636	1636	1636	1636	1636
W762	Pearson Correlation	0.0461939	.592**	.614**	.636**	.657**	.676**	.697**	.715**	.730**	.745**	.760**	.773**	.784**	.793**	.800**	.807**	.812**	.816**	.819**	.821**	.822**	.822**	.822**	.820**	.816**	.812**	.807**	.800**	.791**	.782**	.773**	.763**	.754**	.743**	.731**	.721**	.711**	.700**	.690**	.682**	.675**	.667**	.660**	.653**	.647**	.643**	.639**	.635**
	Sig. (2-tailed)	0.0617623	1.46149e-155	3.83495e-170	2.90884e-186	1.38766e-202	1.49822e-218	3.83609e-238	8.31416e-256	4.58815e-272	2.10136e-289	1.12374e-307	0	0	0	0	0	0	0	0	0	0	0	0	0	0	0	0	0	0	0	0	0	1.40768e-300	2.55085e-287	2.18183e-273	1.53121e-262	3.65181e-252	1.64604e-241	1.27461e-231	7.29991e-224	1.35232e-217	3.55785e-211	8.56494e-205	3.28398e-199	6.40091e-195	3.20601e-191	3.38501e-188	9.92324e-186
	N	1636	1636	1636	1636	1636	1636	1636	1636	1636	1636	1636	1636	1636	1636	1636	1636	1636	1636	1636	1636	1636	1636	1636	1636	1636	1636	1636	1636	1636	1636	1636	1636	1636	1636	1636	1636	1636	1636	1636	1636	1636	1636	1636	1636	1636	1636	1636	1636
W763	Pearson Correlation	0.045515	.592**	.613**	.636**	.656**	.675**	.696**	.714**	.729**	.744**	.759**	.773**	.783**	.792**	.800**	.806**	.812**	.816**	.819**	.821**	.822**	.822**	.821**	.819**	.816**	.812**	.806**	.800**	.791**	.782**	.773**	.763**	.754**	.743**	.731**	.721**	.711**	.700**	.690**	.682**	.675**	.667**	.660**	.653**	.647**	.643**	.639**	.636**
	Sig. (2-tailed)	0.0656925	3.8605e-155	1.06077e-169	8.5114e-186	4.27923e-202	4.87387e-218	1.3316e-237	3.03607e-255	1.75738e-271	8.35945e-289	4.6517e-307	0	0	0	0	0	0	0	0	0	0	0	0	0	0	0	0	0	0	0	0	0	1.70267e-300	2.88216e-287	2.31064e-273	1.561e-262	3.61555e-252	1.57575e-241	1.17946e-231	6.60597e-224	1.20435e-217	3.13025e-211	7.453e-205	2.82354e-199	5.44471e-195	2.70318e-191	2.84145e-188	8.31128e-186
	N	1636	1636	1636	1636	1636	1636	1636	1636	1636	1636	1636	1636	1636	1636	1636	1636	1636	1636	1636	1636	1636	1636	1636	1636	1636	1636	1636	1636	1636	1636	1636	1636	1636	1636	1636	1636	1636	1636	1636	1636	1636	1636	1636	1636	1636	1636	1636	1636
W764	Pearson Correlation	0.0440857	.591**	.613**	.635**	.656**	.675**	.696**	.714**	.729**	.744**	.759**	.773**	.784**	.792**	.800**	.807**	.812**	.816**	.819**	.821**	.822**	.823**	.822**	.820**	.817**	.813**	.807**	.800**	.791**	.783**	.774**	.764**	.755**	.744**	.732**	.722**	.712**	.701**	.691**	.683**	.676**	.668**	.661**	.654**	.649**	.644**	.640**	.637**
	Sig. (2-tailed)	0.074642	7.75906e-155	2.06453e-169	1.59798e-185	7.66291e-202	8.21684e-218	2.05472e-237	4.25095e-255	2.22427e-271	9.3563e-289	4.43055e-307	0	0	0	0	0	0	0	0	0	0	0	0	0	0	0	0	0	0	0	0	0	1.34665e-301	2.39752e-288	2.04553e-274	1.4512e-263	3.53183e-253	1.62028e-242	1.27883e-232	7.50502e-225	1.41643e-218	3.82277e-212	9.42486e-206	3.70457e-200	7.33862e-196	3.7307e-192	4.00185e-189	1.18911e-186
	N	1636	1636	1636	1636	1636	1636	1636	1636	1636	1636	1636	1636	1636	1636	1636	1636	1636	1636	1636	1636	1636	1636	1636	1636	1636	1636	1636	1636	1636	1636	1636	1636	1636	1636	1636	1636	1636	1636	1636	1636	1636	1636	1636	1636	1636	1636	1636	1636
W765	Pearson Correlation	0.0437342	.590**	.612**	.634**	.655**	.674**	.695**	.713**	.728**	.744**	.759**	.772**	.783**	.792**	.799**	.806**	.812**	.816**	.819**	.821**	.822**	.823**	.822**	.820**	.817**	.813**	.807**	.801**	.792**	.783**	.774**	.764**	.755**	.744**	.732**	.722**	.713**	.702**	.692**	.683**	.676**	.669**	.661**	.655**	.649**	.644**	.641**	.637**
	Sig. (2-tailed)	0.0769884	3.88723e-154	1.10089e-168	9.05098e-185	4.54591e-201	5.09052e-217	1.31395e-236	2.79771e-254	1.45871e-270	6.06969e-288	2.77456e-306	0	0	0	0	0	0	0	0	0	0	0	0	0	0	0	0	0	0	0	0	0	4.20724e-302	7.22223e-289	5.96642e-275	4.14815e-264	9.9812e-254	4.5438e-243	3.59063e-233	2.10414e-225	3.98989e-219	1.08267e-212	2.67578e-206	1.05946e-200	2.11369e-196	1.0792e-192	1.16355e-189	3.46457e-187
	N	1636	1636	1636	1636	1636	1636	1636	1636	1636	1636	1636	1636	1636	1636	1636	1636	1636	1636	1636	1636	1636	1636	1636	1636	1636	1636	1636	1636	1636	1636	1636	1636	1636	1636	1636	1636	1636	1636	1636	1636	1636	1636	1636	1636	1636	1636	1636	1636
W766	Pearson Correlation	0.0423475	.589**	.611**	.633**	.654**	.673**	.695**	.713**	.728**	.743**	.758**	.772**	.783**	.792**	.799**	.806**	.812**	.816**	.819**	.822**	.823**	.823**	.822**	.820**	.817**	.813**	.808**	.801**	.792**	.784**	.775**	.765**	.756**	.745**	.733**	.723**	.714**	.703**	.693**	.684**	.677**	.670**	.662**	.656**	.650**	.646**	.642**	.638**
	Sig. (2-tailed)	0.0868394	1.32635e-153	3.75639e-168	3.03467e-184	1.48168e-200	1.59755e-216	3.88646e-236	7.66495e-254	3.69401e-270	1.37578e-287	5.44701e-306	0	0	0	0	0	0	0	0	0	0	0	0	0	0	0	0	0	0	0	0	0	3.71556e-303	6.46647e-290	5.50284e-276	3.9226e-265	9.83863e-255	4.68797e-244	3.85585e-234	2.33657e-226	4.56136e-220	1.27611e-213	3.27383e-207	1.34053e-201	2.74127e-197	1.42827e-193	1.56434e-190	4.74618e-188
	N	1636	1636	1636	1636	1636	1636	1636	1636	1636	1636	1636	1636	1636	1636	1636	1636	1636	1636	1636	1636	1636	1636	1636	1636	1636	1636	1636	1636	1636	1636	1636	1636	1636	1636	1636	1636	1636	1636	1636	1636	1636	1636	1636	1636	1636	1636	1636	1636
W767	Pearson Correlation	0.0415331	.589**	.611**	.634**	.654**	.673**	.695**	.713**	.728**	.744**	.759**	.772**	.783**	.792**	.800**	.807**	.812**	.817**	.820**	.822**	.823**	.823**	.823**	.821**	.818**	.814**	.809**	.802**	.793**	.784**	.776**	.766**	.757**	.746**	.734**	.724**	.714**	.704**	.693**	.685**	.678**	.671**	.663**	.656**	.651**	.646**	.643**	.639**
	Sig. (2-tailed)	0.093084	1.29738e-153	3.43344e-168	2.58267e-184	1.16721e-200	1.15272e-216	2.49126e-236	4.37903e-254	1.87827e-270	6.10603e-288	2.06218e-306	0	0	0	0	0	0	0	0	0	0	0	0	0	0	0	0	0	0	0	0	0	4.11809e-304	7.79452e-291	7.23864e-277	5.5443e-266	1.47528e-255	7.46762e-245	6.53942e-235	4.18155e-227	8.50952e-221	2.47494e-214	6.605e-208	2.80883e-202	5.89483e-198	3.15935e-194	3.53626e-191	1.09109e-188
	N	1636	1636	1636	1636	1636	1636	1636	1636	1636	1636	1636	1636	1636	1636	1636	1636	1636	1636	1636	1636	1636	1636	1636	1636	1636	1636	1636	1636	1636	1636	1636	1636	1636	1636	1636	1636	1636	1636	1636	1636	1636	1636	1636	1636	1636	1636	1636	1636
W768	Pearson Correlation	0.0404304	.588**	.610**	.633**	.653**	.672**	.694**	.712**	.727**	.743**	.758**	.772**	.783**	.792**	.799**	.806**	.812**	.816**	.820**	.822**	.823**	.823**	.823**	.821**	.818**	.814**	.809**	.802**	.793**	.784**	.776**	.766**	.757**	.746**	.734**	.725**	.715**	.704**	.694**	.686**	.679**	.671**	.664**	.657**	.652**	.647**	.643**	.640**
	Sig. (2-tailed)	0.102107	6.86451e-153	1.94202e-167	1.57395e-183	7.59459e-200	7.93899e-216	1.82105e-235	3.3327e-253	1.46514e-269	4.85904e-287	1.63002e-305	0	0	0	0	0	0	0	0	0	0	0	0	0	0	0	0	0	0	0	0	0	1.93535e-304	3.44925e-291	3.04585e-277	2.24695e-266	5.83212e-256	2.87723e-245	2.47502e-235	1.57015e-227	3.18335e-221	9.23787e-215	2.44275e-208	1.03845e-202	2.17616e-198	1.16725e-194	1.30878e-191	4.04124e-189
	N	1636	1636	1636	1636	1636	1636	1636	1636	1636	1636	1636	1636	1636	1636	1636	1636	1636	1636	1636	1636	1636	1636	1636	1636	1636	1636	1636	1636	1636	1636	1636	1636	1636	1636	1636	1636	1636	1636	1636	1636	1636	1636	1636	1636	1636	1636	1636	1636
W769	Pearson Correlation	0.0399618	.588**	.610**	.632**	.653**	.672**	.694**	.712**	.727**	.743**	.758**	.772**	.783**	.792**	.800**	.807**	.812**	.817**	.820**	.822**	.823**	.824**	.823**	.821**	.819**	.815**	.809**	.803**	.794**	.785**	.777**	.767**	.758**	.747**	.735**	.726**	.716**	.705**	.695**	.687**	.680**	.672**	.665**	.658**	.653**	.648**	.644**	.641**
	Sig. (2-tailed)	0.106146	1.52516e-152	4.23946e-167	3.29078e-183	1.49527e-199	1.46801e-215	3.05542e-235	5.01363e-253	1.95992e-269	5.64551e-287	1.59217e-305	0	0	0	0	0	0	0	0	0	0	0	0	0	0	0	0	0	0	0	0	0	1.10992e-305	2.09699e-292	1.97865e-278	1.54133e-267	4.27937e-257	2.25126e-246	2.06142e-236	1.36944e-228	2.89903e-222	8.7812e-216	2.43307e-209	1.07598e-203	2.33174e-199	1.28154e-195	1.47298e-192	4.63303e-190
	N	1636	1636	1636	1636	1636	1636	1636	1636	1636	1636	1636	1636	1636	1636	1636	1636	1636	1636	1636	1636	1636	1636	1636	1636	1636	1636	1636	1636	1636	1636	1636	1636	1636	1636	1636	1636	1636	1636	1636	1636	1636	1636	1636	1636	1636	1636	1636	1636
W770	Pearson Correlation	0.0387444	.587**	.609**	.631**	.652**	.671**	.693**	.711**	.727**	.742**	.757**	.771**	.783**	.792**	.799**	.806**	.812**	.817**	.820**	.822**	.823**	.824**	.823**	.822**	.819**	.815**	.809**	.803**	.794**	.786**	.777**	.768**	.759**	.748**	.736**	.726**	.716**	.706**	.696**	.687**	.680**	.673**	.666**	.659**	.654**	.649**	.645**	.642**
	Sig. (2-tailed)	0.117231	6.23139e-152	1.80466e-166	1.46075e-182	6.87553e-199	6.92295e-215	1.47188e-234	2.41987e-252	9.43384e-269	2.66678e-286	7.1544e-305	0	0	0	0	0	0	0	0	0	0	0	0	0	0	0	0	0	0	0	0	0	3.14691e-306	5.70255e-293	5.23348e-279	4.01082e-268	1.10445e-257	5.81088e-247	5.31346e-237	3.54405e-229	7.53734e-223	2.29517e-216	6.42049e-210	2.86546e-204	6.23335e-200	3.44786e-196	3.98842e-193	1.26051e-190
	N	1636	1636	1636	1636	1636	1636	1636	1636	1636	1636	1636	1636	1636	1636	1636	1636	1636	1636	1636	1636	1636	1636	1636	1636	1636	1636	1636	1636	1636	1636	1636	1636	1636	1636	1636	1636	1636	1636	1636	1636	1636	1636	1636	1636	1636	1636	1636	1636
W771	Pearson Correlation	0.0378289	.586**	.608**	.630**	.651**	.671**	.692**	.711**	.726**	.742**	.757**	.771**	.782**	.791**	.799**	.806**	.812**	.816**	.820**	.822**	.823**	.824**	.823**	.822**	.819**	.815**	.810**	.803**	.795**	.786**	.777**	.768**	.759**	.748**	.736**	.727**	.717**	.707**	.696**	.688**	.681**	.674**	.666**	.660**	.654**	.650**	.646**	.643**
	Sig. (2-tailed)	0.12615	2.4795e-151	7.47441e-166	6.29753e-182	3.06772e-198	3.14884e-214	6.79769e-234	1.11731e-251	4.28098e-268	1.17874e-285	2.99948e-304	0	0	0	0	0	0	0	0	0	0	0	0	0	0	0	0	0	0	0	0	0	7.19088e-307	1.26747e-293	1.13742e-279	8.69255e-269	2.39549e-258	1.25451e-247	1.15105e-237	7.7494e-230	1.66269e-223	5.12525e-217	1.44586e-210	6.5141e-205	1.42529e-200	7.97571e-197	9.26799e-194	2.95088e-191
	N	1636	1636	1636	1636	1636	1636	1636	1636	1636	1636	1636	1636	1636	1636	1636	1636	1636	1636	1636	1636	1636	1636	1636	1636	1636	1636	1636	1636	1636	1636	1636	1636	1636	1636	1636	1636	1636	1636	1636	1636	1636	1636	1636	1636	1636	1636	1636	1636
W772	Pearson Correlation	0.0377191	.585**	.607**	.630**	.651**	.670**	.692**	.710**	.726**	.741**	.757**	.770**	.782**	.791**	.799**	.806**	.812**	.816**	.820**	.822**	.823**	.824**	.823**	.822**	.819**	.815**	.810**	.804**	.795**	.786**	.778**	.769**	.760**	.749**	.737**	.727**	.718**	.707**	.697**	.689**	.682**	.675**	.667**	.660**	.655**	.651**	.647**	.643**
	Sig. (2-tailed)	0.127254	7.79215e-151	2.41274e-165	2.06437e-181	1.02121e-197	1.04507e-213	2.21682e-233	3.58011e-251	1.32792e-267	3.42933e-285	8.15685e-304	0	0	0	0	0	0	0	0	0	0	0	0	0	0	0	0	0	0	0	0	0	1.41974e-307	2.49212e-294	2.24885e-280	1.72512e-269	4.81409e-259	2.55675e-248	2.3963e-238	1.64431e-230	3.59876e-224	1.12264e-217	3.21843e-211	1.47669e-205	3.28703e-201	1.85774e-197	2.1804e-194	6.99433e-192
	N	1636	1636	1636	1636	1636	1636	1636	1636	1636	1636	1636	1636	1636	1636	1636	1636	1636	1636	1636	1636	1636	1636	1636	1636	1636	1636	1636	1636	1636	1636	1636	1636	1636	1636	1636	1636	1636	1636	1636	1636	1636	1636	1636	1636	1636	1636	1636	1636
W773	Pearson Correlation	0.0369348	.584**	.606**	.629**	.650**	.669**	.691**	.709**	.725**	.741**	.756**	.770**	.782**	.791**	.799**	.806**	.811**	.816**	.820**	.822**	.823**	.824**	.824**	.822**	.819**	.815**	.810**	.804**	.796**	.787**	.778**	.769**	.760**	.750**	.738**	.728**	.718**	.708**	.698**	.690**	.683**	.675**	.668**	.661**	.656**	.651**	.648**	.644**
	Sig. (2-tailed)	0.135361	2.84044e-150	9.23857e-165	8.19595e-181	4.15169e-197	4.34546e-213	9.36705e-233	1.49777e-250	5.4469e-267	1.35944e-284	3.04114e-303	0	0	0	0	0	0	0	0	0	0	0	0	0	0	0	0	0	0	0	0	0	2.58597e-308	4.38696e-295	3.88128e-281	2.95263e-270	8.29749e-260	4.43205e-249	4.16808e-239	2.88565e-231	6.37462e-225	2.01624e-218	5.85836e-212	2.71744e-206	6.08516e-202	3.46912e-198	4.09997e-195	1.32286e-192
	N	1636	1636	1636	1636	1636	1636	1636	1636	1636	1636	1636	1636	1636	1636	1636	1636	1636	1636	1636	1636	1636	1636	1636	1636	1636	1636	1636	1636	1636	1636	1636	1636	1636	1636	1636	1636	1636	1636	1636	1636	1636	1636	1636	1636	1636	1636	1636	1636
W774	Pearson Correlation	0.0358368	.583**	.605**	.628**	.649**	.669**	.691**	.709**	.725**	.740**	.756**	.770**	.781**	.791**	.798**	.806**	.811**	.816**	.820**	.822**	.823**	.824**	.824**	.822**	.819**	.816**	.811**	.804**	.796**	.787**	.779**	.770**	.761**	.750**	.738**	.729**	.719**	.709**	.698**	.690**	.683**	.676**	.669**	.662**	.657**	.652**	.648**	.645**
	Sig. (2-tailed)	0.147374	1.08376e-149	3.63441e-164	3.32739e-180	1.72961e-196	1.82618e-212	3.99712e-232	6.31621e-250	2.25809e-266	5.45335e-284	1.14804e-302	0	0	0	0	0	0	0	0	0	0	0	0	0	0	0	0	0	0	0	0	0	0	1.06003e-295	9.18115e-282	6.97726e-271	1.9633e-260	1.05544e-249	1.00148e-239	6.99291e-232	1.55983e-225	4.9896e-219	1.47073e-212	6.92622e-207	1.55941e-202	9.00303e-199	1.07176e-195	3.49364e-193
	N	1636	1636	1636	1636	1636	1636	1636	1636	1636	1636	1636	1636	1636	1636	1636	1636	1636	1636	1636	1636	1636	1636	1636	1636	1636	1636	1636	1636	1636	1636	1636	1636	1636	1636	1636	1636	1636	1636	1636	1636	1636	1636	1636	1636	1636	1636	1636	1636
W775	Pearson Correlation	0.0348398	.582**	.604**	.627**	.648**	.668**	.690**	.708**	.724**	.740**	.755**	.769**	.781**	.790**	.798**	.805**	.811**	.816**	.819**	.822**	.823**	.824**	.824**	.822**	.819**	.816**	.811**	.804**	.796**	.788**	.779**	.770**	.761**	.750**	.739**	.729**	.719**	.709**	.699**	.691**	.684**	.677**	.669**	.663**	.657**	.653**	.649**	.646**
	Sig. (2-tailed)	0.158974	4.02949e-149	1.40389e-163	1.34663e-179	7.3428e-196	7.96621e-212	1.79442e-231	2.89917e-249	1.04855e-265	2.5022e-283	5.17153e-302	0	0	0	0	0	0	0	0	0	0	0	0	0	0	0	0	0	0	0	0	0	0	4.37174e-296	3.67761e-282	2.72779e-271	7.58792e-261	4.02213e-250	3.80267e-240	2.66029e-232	5.93166e-226	1.89285e-219	5.58771e-213	2.641e-207	5.99655e-203	3.46963e-199	4.14261e-196	1.35085e-193
	N	1636	1636	1636	1636	1636	1636	1636	1636	1636	1636	1636	1636	1636	1636	1636	1636	1636	1636	1636	1636	1636	1636	1636	1636	1636	1636	1636	1636	1636	1636	1636	1636	1636	1636	1636	1636	1636	1636	1636	1636	1636	1636	1636	1636	1636	1636	1636	1636
W776	Pearson Correlation	0.0339595	.581**	.603**	.626**	.647**	.667**	.689**	.707**	.723**	.739**	.754**	.768**	.780**	.789**	.797**	.804**	.810**	.815**	.819**	.821**	.823**	.823**	.823**	.822**	.819**	.816**	.811**	.804**	.796**	.788**	.779**	.770**	.761**	.751**	.739**	.729**	.720**	.709**	.699**	.691**	.684**	.677**	.670**	.663**	.658**	.653**	.649**	.646**
	Sig. (2-tailed)	0.169776	3.16957e-148	1.24117e-162	1.33223e-178	8.09167e-195	9.78629e-211	2.4357e-230	4.33149e-248	1.67041e-264	4.26196e-282	9.26068e-301	0	0	0	0	0	0	0	0	0	0	0	0	0	0	0	0	0	0	0	0	0	0	2.30409e-296	1.7499e-282	1.20615e-271	3.19501e-261	1.60144e-250	1.44432e-240	9.85129e-233	2.15005e-226	6.7425e-220	1.94621e-213	9.09301e-208	2.04638e-203	1.16622e-199	1.3898e-196	4.50019e-194
	N	1636	1636	1636	1636	1636	1636	1636	1636	1636	1636	1636	1636	1636	1636	1636	1636	1636	1636	1636	1636	1636	1636	1636	1636	1636	1636	1636	1636	1636	1636	1636	1636	1636	1636	1636	1636	1636	1636	1636	1636	1636	1636	1636	1636	1636	1636	1636	1636
W777	Pearson Correlation	0.0336745	.580**	.602**	.625**	.646**	.666**	.688**	.706**	.722**	.738**	.753**	.768**	.779**	.789**	.797**	.804**	.810**	.815**	.819**	.821**	.823**	.823**	.823**	.822**	.819**	.816**	.811**	.805**	.796**	.788**	.780**	.771**	.762**	.751**	.740**	.730**	.720**	.710**	.700**	.692**	.685**	.678**	.671**	.664**	.659**	.654**	.650**	.647**
	Sig. (2-tailed)	0.173389	1.92351e-147	8.07216e-162	9.152e-178	5.81364e-194	7.31276e-210	1.89555e-229	3.40263e-247	1.30394e-263	3.23817e-281	6.68677e-300	0	0	0	0	0	0	0	0	0	0	0	0	0	0	0	0	0	0	0	0	0	0	3.92811e-297	2.85104e-283	1.92341e-272	5.06934e-262	2.5302e-251	2.26655e-241	1.5447e-233	3.40682e-227	1.07463e-220	3.13602e-214	1.48151e-208	3.33365e-204	1.92032e-200	2.29824e-197	7.49819e-195
	N	1636	1636	1636	1636	1636	1636	1636	1636	1636	1636	1636	1636	1636	1636	1636	1636	1636	1636	1636	1636	1636	1636	1636	1636	1636	1636	1636	1636	1636	1636	1636	1636	1636	1636	1636	1636	1636	1636	1636	1636	1636	1636	1636	1636	1636	1636	1636	1636
W778	Pearson Correlation	0.0321379	.579**	.601**	.624**	.645**	.665**	.687**	.706**	.721**	.737**	.753**	.767**	.779**	.789**	.797**	.804**	.810**	.815**	.819**	.821**	.823**	.824**	.823**	.822**	.820**	.816**	.811**	.805**	.797**	.788**	.780**	.771**	.762**	.752**	.740**	.731**	.721**	.711**	.701**	.693**	.686**	.679**	.671**	.665**	.660**	.655**	.651**	.648**
	Sig. (2-tailed)	0.193862	5.9524e-147	2.53071e-161	2.93807e-177	1.89136e-193	2.37429e-209	6.12532e-229	1.07661e-246	4.03328e-263	9.55917e-281	1.83756e-299	0	0	0	0	0	0	0	0	0	0	0	0	0	0	0	0	0	0	0	0	0	0	8.31494e-298	6.02257e-284	4.06316e-273	1.07889e-262	5.42214e-252	4.96226e-242	3.4406e-234	7.6852e-228	2.45906e-221	7.28908e-215	3.50474e-209	7.99854e-205	4.66609e-201	5.62804e-198	1.85268e-195
	N	1636	1636	1636	1636	1636	1636	1636	1636	1636	1636	1636	1636	1636	1636	1636	1636	1636	1636	1636	1636	1636	1636	1636	1636	1636	1636	1636	1636	1636	1636	1636	1636	1636	1636	1636	1636	1636	1636	1636	1636	1636	1636	1636	1636	1636	1636	1636	1636
W779	Pearson Correlation	0.0305508	.578**	.600**	.623**	.645**	.664**	.686**	.705**	.721**	.737**	.753**	.767**	.779**	.788**	.796**	.804**	.810**	.815**	.819**	.821**	.823**	.824**	.824**	.822**	.820**	.816**	.811**	.805**	.797**	.789**	.781**	.772**	.763**	.752**	.741**	.731**	.722**	.712**	.702**	.694**	.687**	.680**	.672**	.666**	.661**	.656**	.652**	.649**
	Sig. (2-tailed)	0.216812	2.1689e-146	9.37013e-161	1.10994e-176	7.18582e-193	9.01465e-209	2.27772e-228	3.90803e-246	1.39101e-262	3.09097e-280	5.44761e-299	0	0	0	0	0	0	0	0	0	0	0	0	0	0	0	0	0	0	0	0	0	0	1.11453e-298	8.05906e-285	5.50313e-274	1.48657e-263	7.58184e-253	7.04688e-243	5.00871e-235	1.13605e-228	3.72724e-222	1.12353e-215	5.51291e-210	1.27635e-205	7.53563e-202	9.25468e-199	3.08086e-196
	N	1636	1636	1636	1636	1636	1636	1636	1636	1636	1636	1636	1636	1636	1636	1636	1636	1636	1636	1636	1636	1636	1636	1636	1636	1636	1636	1636	1636	1636	1636	1636	1636	1636	1636	1636	1636	1636	1636	1636	1636	1636	1636	1636	1636	1636	1636	1636	1636
W780	Pearson Correlation	0.0303462	.577**	.600**	.623**	.644**	.664**	.686**	.705**	.721**	.737**	.752**	.767**	.779**	.788**	.796**	.804**	.810**	.815**	.819**	.821**	.823**	.824**	.824**	.823**	.820**	.817**	.812**	.806**	.798**	.789**	.781**	.772**	.763**	.753**	.741**	.732**	.722**	.712**	.702**	.694**	.687**	.680**	.673**	.666**	.661**	.657**	.653**	.650**
	Sig. (2-tailed)	0.219908	5.64893e-146	2.51881e-160	3.0034e-176	1.96059e-192	2.46096e-208	6.10769e-228	1.02307e-245	3.53172e-262	7.4938e-280	1.2374e-298	0	0	0	0	0	0	0	0	0	0	0	0	0	0	0	0	0	0	0	0	0	0	2.56615e-299	1.87301e-285	1.28017e-274	3.51698e-264	1.82532e-253	1.72776e-243	1.24441e-235	2.87051e-229	9.52302e-223	2.91956e-216	1.45931e-210	3.43241e-206	2.03927e-202	2.52946e-199	8.47406e-197
	N	1636	1636	1636	1636	1636	1636	1636	1636	1636	1636	1636	1636	1636	1636	1636	1636	1636	1636	1636	1636	1636	1636	1636	1636	1636	1636	1636	1636	1636	1636	1636	1636	1636	1636	1636	1636	1636	1636	1636	1636	1636	1636	1636	1636	1636	1636	1636	1636
W781	Pearson Correlation	0.0289027	.576**	.599**	.622**	.644**	.663**	.686**	.704**	.720**	.736**	.752**	.767**	.779**	.788**	.796**	.804**	.810**	.815**	.819**	.822**	.824**	.824**	.824**	.823**	.821**	.817**	.813**	.807**	.799**	.790**	.782**	.773**	.765**	.754**	.743**	.733**	.724**	.714**	.704**	.696**	.689**	.682**	.674**	.668**	.663**	.658**	.654**	.651**
	Sig. (2-tailed)	0.242649	1.86813e-145	8.14345e-160	9.48245e-176	5.87675e-192	6.93225e-208	1.57218e-227	2.36399e-245	7.22977e-262	1.31513e-279	1.75898e-298	0	0	0	0	0	0	0	0	0	0	0	0	0	0	0	0	0	0	0	0	0	0	7.49372e-301	5.78129e-287	4.18369e-276	1.22473e-265	6.79919e-255	6.87272e-245	5.22964e-237	1.26591e-230	4.42017e-224	1.42596e-217	7.4727e-212	1.81627e-207	1.11625e-203	1.4192e-200	4.86949e-198
	N	1636	1636	1636	1636	1636	1636	1636	1636	1636	1636	1636	1636	1636	1636	1636	1636	1636	1636	1636	1636	1636	1636	1636	1636	1636	1636	1636	1636	1636	1636	1636	1636	1636	1636	1636	1636	1636	1636	1636	1636	1636	1636	1636	1636	1636	1636	1636	1636
W782	Pearson Correlation	0.0270645	.576**	.599**	.622**	.643**	.663**	.685**	.704**	.720**	.737**	.753**	.767**	.779**	.789**	.797**	.804**	.811**	.816**	.820**	.823**	.824**	.825**	.825**	.824**	.822**	.818**	.814**	.808**	.800**	.792**	.783**	.774**	.766**	.756**	.744**	.735**	.725**	.715**	.705**	.697**	.690**	.683**	.676**	.669**	.664**	.660**	.656**	.653**
	Sig. (2-tailed)	0.273931	3.51363e-145	1.45083e-159	1.5686e-175	9.04614e-192	9.66836e-208	1.90928e-227	2.48323e-245	6.51669e-262	9.86969e-280	1.05254e-298	0	0	0	0	0	0	0	0	0	0	0	0	0	0	0	0	0	0	0	0	0	0	1.93893e-302	1.67227e-288	1.31992e-277	4.20066e-267	2.55293e-256	2.83132e-246	2.32169e-238	5.94973e-232	2.20376e-225	7.53758e-219	4.20458e-213	1.06516e-208	6.80567e-205	8.92625e-202	3.14136e-199
	N	1636	1636	1636	1636	1636	1636	1636	1636	1636	1636	1636	1636	1636	1636	1636	1636	1636	1636	1636	1636	1636	1636	1636	1636	1636	1636	1636	1636	1636	1636	1636	1636	1636	1636	1636	1636	1636	1636	1636	1636	1636	1636	1636	1636	1636	1636	1636	1636
W783	Pearson Correlation	0.0263235	.574**	.597**	.620**	.642**	.662**	.684**	.703**	.719**	.735**	.751**	.766**	.778**	.788**	.796**	.804**	.810**	.815**	.819**	.822**	.824**	.825**	.825**	.824**	.821**	.818**	.813**	.808**	.800**	.791**	.783**	.774**	.766**	.756**	.744**	.735**	.725**	.715**	.705**	.697**	.691**	.684**	.676**	.670**	.665**	.660**	.656**	.653**
	Sig. (2-tailed)	0.287287	2.58775e-144	1.19144e-158	1.45655e-174	9.30165e-191	1.10722e-206	2.454e-226	3.5331e-244	1.00854e-260	1.64657e-278	1.87198e-297	0	0	0	0	0	0	0	0	0	0	0	0	0	0	0	0	0	0	0	0	0	0	1.49366e-302	1.14993e-288	8.39321e-278	2.51257e-267	1.42954e-256	1.4991e-246	1.18911e-238	2.97817e-232	1.0795e-225	3.59174e-219	1.96206e-213	4.90526e-209	3.09713e-205	4.04259e-202	1.41491e-199
	N	1636	1636	1636	1636	1636	1636	1636	1636	1636	1636	1636	1636	1636	1636	1636	1636	1636	1636	1636	1636	1636	1636	1636	1636	1636	1636	1636	1636	1636	1636	1636	1636	1636	1636	1636	1636	1636	1636	1636	1636	1636	1636	1636	1636	1636	1636	1636	1636
W784	Pearson Correlation	0.0255094	.573**	.596**	.619**	.641**	.661**	.683**	.702**	.718**	.735**	.751**	.765**	.777**	.787**	.796**	.803**	.809**	.815**	.819**	.822**	.824**	.825**	.825**	.824**	.822**	.818**	.814**	.808**	.800**	.792**	.784**	.775**	.766**	.756**	.745**	.736**	.726**	.716**	.706**	.698**	.692**	.685**	.677**	.671**	.666**	.661**	.657**	.654**
	Sig. (2-tailed)	0.30246	1.84535e-143	9.27429e-158	1.22261e-173	8.37145e-190	1.0546e-205	2.47376e-225	3.64504e-243	1.04973e-259	1.69687e-277	1.8519e-296	0	0	0	0	0	0	0	0	0	0	0	0	0	0	0	0	0	0	0	0	0	0	2.00236e-303	1.4678e-289	1.03667e-278	3.0871e-268	1.74492e-257	1.8271e-247	1.44917e-239	3.67148e-233	1.33476e-226	4.49967e-220	2.48281e-214	6.26904e-210	3.98331e-206	5.20324e-203	1.8291e-200
	N	1636	1636	1636	1636	1636	1636	1636	1636	1636	1636	1636	1636	1636	1636	1636	1636	1636	1636	1636	1636	1636	1636	1636	1636	1636	1636	1636	1636	1636	1636	1636	1636	1636	1636	1636	1636	1636	1636	1636	1636	1636	1636	1636	1636	1636	1636	1636	1636
W785	Pearson Correlation	0.0239832	.572**	.595**	.618**	.640**	.660**	.682**	.701**	.717**	.734**	.750**	.765**	.777**	.787**	.795**	.803**	.809**	.815**	.819**	.822**	.824**	.825**	.825**	.824**	.822**	.818**	.814**	.808**	.800**	.792**	.784**	.776**	.767**	.757**	.746**	.736**	.727**	.717**	.707**	.699**	.692**	.685**	.678**	.672**	.667**	.662**	.658**	.655**
	Sig. (2-tailed)	0.332316	1.02634e-142	5.48252e-157	7.72287e-173	5.60534e-189	7.36987e-205	1.79839e-224	2.71005e-242	7.84684e-259	1.25396e-276	1.31285e-295	0	0	0	0	0	0	0	0	0	0	0	0	0	0	0	0	0	0	0	0	0	0	3.45632e-304	2.40688e-290	1.65698e-279	4.87924e-269	2.71045e-258	2.81197e-248	2.23235e-240	5.67692e-234	2.07349e-227	7.03033e-221	3.91533e-215	9.87892e-211	6.32728e-207	8.29093e-204	2.93211e-201
	N	1636	1636	1636	1636	1636	1636	1636	1636	1636	1636	1636	1636	1636	1636	1636	1636	1636	1636	1636	1636	1636	1636	1636	1636	1636	1636	1636	1636	1636	1636	1636	1636	1636	1636	1636	1636	1636	1636	1636	1636	1636	1636	1636	1636	1636	1636	1636	1636
W786	Pearson Correlation	0.0228196	.571**	.594**	.617**	.639**	.659**	.682**	.701**	.717**	.734**	.750**	.765**	.777**	.787**	.795**	.803**	.810**	.815**	.819**	.822**	.824**	.825**	.826**	.825**	.823**	.819**	.815**	.809**	.802**	.794**	.786**	.777**	.768**	.758**	.747**	.738**	.728**	.718**	.709**	.701**	.694**	.687**	.680**	.673**	.668**	.664**	.660**	.657**
	Sig. (2-tailed)	0.356315	3.11178e-142	1.60682e-156	2.15896e-172	1.45918e-188	1.76182e-204	3.77034e-224	4.97506e-242	1.23789e-258	1.63808e-276	1.35898e-295	0	0	0	0	0	0	0	0	0	0	0	0	0	0	0	0	0	0	0	0	0	0	6.36723e-306	4.90455e-292	3.66901e-281	1.17696e-270	7.13944e-260	8.12428e-250	6.95274e-242	1.87564e-235	7.32708e-229	2.64474e-222	1.56578e-216	4.13117e-212	2.75107e-208	3.74279e-205	1.36142e-202
	N	1636	1636	1636	1636	1636	1636	1636	1636	1636	1636	1636	1636	1636	1636	1636	1636	1636	1636	1636	1636	1636	1636	1636	1636	1636	1636	1636	1636	1636	1636	1636	1636	1636	1636	1636	1636	1636	1636	1636	1636	1636	1636	1636	1636	1636	1636	1636	1636
W787	Pearson Correlation	0.0229737	.570**	.592**	.616**	.638**	.658**	.681**	.700**	.716**	.733**	.749**	.764**	.776**	.786**	.794**	.802**	.809**	.814**	.818**	.822**	.824**	.825**	.825**	.824**	.822**	.819**	.815**	.809**	.801**	.794**	.786**	.777**	.768**	.758**	.747**	.738**	.729**	.719**	.709**	.701**	.694**	.687**	.680**	.674**	.669**	.664**	.660**	.657**
	Sig. (2-tailed)	0.353075	2.54335e-141	1.50835e-155	2.30479e-171	1.7708e-187	2.42448e-203	5.97476e-223	8.8628e-241	2.41422e-257	3.50338e-275	3.16549e-294	0	0	0	0	0	0	0	0	0	0	0	0	0	0	0	0	0	0	0	0	0	0	4.40067e-306	2.97624e-292	2.03404e-281	6.08708e-271	3.43745e-260	3.68077e-250	3.0123e-242	7.9212e-236	3.01021e-229	1.0577e-222	6.09874e-217	1.58112e-212	1.03818e-208	1.39974e-205	5.03402e-203
	N	1636	1636	1636	1636	1636	1636	1636	1636	1636	1636	1636	1636	1636	1636	1636	1636	1636	1636	1636	1636	1636	1636	1636	1636	1636	1636	1636	1636	1636	1636	1636	1636	1636	1636	1636	1636	1636	1636	1636	1636	1636	1636	1636	1636	1636	1636	1636	1636
W788	Pearson Correlation	0.0216287	.569**	.591**	.615**	.637**	.657**	.680**	.699**	.715**	.732**	.748**	.763**	.775**	.786**	.794**	.802**	.808**	.814**	.818**	.821**	.823**	.825**	.825**	.824**	.822**	.819**	.815**	.809**	.802**	.794**	.786**	.777**	.769**	.759**	.748**	.738**	.729**	.719**	.710**	.702**	.695**	.688**	.681**	.674**	.669**	.665**	.661**	.658**
	Sig. (2-tailed)	0.381977	1.04175e-140	6.59972e-155	1.07218e-170	8.79515e-187	1.25671e-202	3.28906e-222	5.01476e-240	1.40723e-256	2.0615e-274	1.84997e-293	0	0	0	0	0	0	0	0	0	0	0	0	0	0	0	0	0	0	0	0	0	0	1.38828e-306	8.83098e-293	5.78326e-282	1.69862e-271	9.38267e-261	9.84948e-251	8.00181e-243	2.10007e-236	7.8849e-230	2.77162e-223	1.60224e-217	4.15169e-213	2.72492e-209	3.66301e-206	1.31622e-203
	N	1636	1636	1636	1636	1636	1636	1636	1636	1636	1636	1636	1636	1636	1636	1636	1636	1636	1636	1636	1636	1636	1636	1636	1636	1636	1636	1636	1636	1636	1636	1636	1636	1636	1636	1636	1636	1636	1636	1636	1636	1636	1636	1636	1636	1636	1636	1636	1636
W789	Pearson Correlation	0.0198345	.567**	.590**	.613**	.636**	.656**	.679**	.698**	.714**	.731**	.747**	.762**	.775**	.785**	.794**	.802**	.808**	.814**	.818**	.821**	.824**	.825**	.825**	.824**	.823**	.820**	.815**	.810**	.802**	.795**	.787**	.778**	.770**	.760**	.749**	.740**	.730**	.720**	.711**	.703**	.696**	.689**	.682**	.676**	.671**	.666**	.663**	.659**
	Sig. (2-tailed)	0.422714	8.20595e-140	5.50633e-154	9.51351e-170	8.14774e-186	1.19654e-201	3.17687e-221	4.80711e-239	1.31191e-255	1.81416e-273	1.4641e-292	0	0	0	0	0	0	0	0	0	0	0	0	0	0	0	0	0	0	0	0	0	0	7.51745e-308	4.70944e-294	3.08682e-283	9.14731e-273	5.12549e-262	5.51191e-252	4.59078e-244	1.22847e-237	4.75525e-231	1.70819e-224	1.01845e-218	2.66977e-214	1.79397e-210	2.44385e-207	8.91369e-205
	N	1636	1636	1636	1636	1636	1636	1636	1636	1636	1636	1636	1636	1636	1636	1636	1636	1636	1636	1636	1636	1636	1636	1636	1636	1636	1636	1636	1636	1636	1636	1636	1636	1636	1636	1636	1636	1636	1636	1636	1636	1636	1636	1636	1636	1636	1636	1636	1636
W790	Pearson Correlation	0.0197047	.566**	.589**	.613**	.635**	.655**	.678**	.697**	.714**	.730**	.747**	.762**	.774**	.785**	.793**	.801**	.808**	.814**	.818**	.821**	.823**	.825**	.825**	.824**	.822**	.819**	.815**	.810**	.802**	.795**	.787**	.778**	.770**	.760**	.749**	.740**	.731**	.721**	.711**	.703**	.697**	.690**	.683**	.676**	.671**	.667**	.663**	.660**
	Sig. (2-tailed)	0.425757	2.91039e-139	2.07246e-153	3.81124e-169	3.4749e-185	5.40302e-201	1.51273e-220	2.42332e-238	6.81745e-255	9.72906e-273	8.15527e-292	0	0	0	0	0	0	0	0	0	0	0	0	0	0	0	0	0	0	0	0	0	0	4.78913e-308	2.80813e-294	1.76767e-283	5.05963e-273	2.72297e-262	2.85216e-252	2.35106e-244	6.21271e-238	2.37886e-231	8.42344e-225	4.96545e-219	1.30463e-214	8.71291e-211	1.18836e-207	4.31929e-205
	N	1636	1636	1636	1636	1636	1636	1636	1636	1636	1636	1636	1636	1636	1636	1636	1636	1636	1636	1636	1636	1636	1636	1636	1636	1636	1636	1636	1636	1636	1636	1636	1636	1636	1636	1636	1636	1636	1636	1636	1636	1636	1636	1636	1636	1636	1636	1636	1636
W791	Pearson Correlation	0.019085	.564**	.588**	.611**	.633**	.654**	.677**	.696**	.713**	.729**	.746**	.761**	.774**	.784**	.792**	.801**	.807**	.813**	.817**	.821**	.823**	.824**	.825**	.824**	.822**	.820**	.815**	.810**	.803**	.795**	.787**	.779**	.770**	.761**	.750**	.740**	.731**	.721**	.712**	.704**	.697**	.691**	.683**	.677**	.672**	.668**	.664**	.661**
	Sig. (2-tailed)	0.440459	2.52225e-138	1.98643e-152	4.00153e-168	3.95714e-184	6.62135e-200	2.00196e-219	3.36321e-237	9.75787e-254	1.4034e-271	1.16537e-290	0	0	0	0	0	0	0	0	0	0	0	0	0	0	0	0	0	0	0	0	0	0	0	4.93991e-295	2.94145e-284	8.19848e-274	4.30422e-263	4.39375e-253	3.55925e-245	9.38705e-239	3.5741e-232	1.2687e-225	7.48762e-220	1.9674e-215	1.31048e-211	1.7937e-208	6.52881e-206
	N	1636	1636	1636	1636	1636	1636	1636	1636	1636	1636	1636	1636	1636	1636	1636	1636	1636	1636	1636	1636	1636	1636	1636	1636	1636	1636	1636	1636	1636	1636	1636	1636	1636	1636	1636	1636	1636	1636	1636	1636	1636	1636	1636	1636	1636	1636	1636	1636
W792	Pearson Correlation	0.0174166	.564**	.588**	.611**	.633**	.654**	.677**	.696**	.713**	.730**	.746**	.762**	.774**	.784**	.793**	.801**	.808**	.814**	.818**	.822**	.824**	.825**	.826**	.825**	.824**	.821**	.817**	.811**	.804**	.796**	.789**	.780**	.772**	.762**	.751**	.742**	.733**	.723**	.713**	.706**	.699**	.692**	.685**	.679**	.674**	.669**	.666**	.662**
	Sig. (2-tailed)	0.481449	2.5746e-138	1.86821e-152	3.41805e-168	3.02835e-184	4.45124e-200	1.13513e-219	1.58709e-237	3.83465e-254	4.44896e-272	2.80658e-291	0	0	0	0	0	0	0	0	0	0	0	0	0	0	0	0	0	0	0	0	0	0	0	8.05398e-297	5.39969e-286	1.69304e-275	1.00205e-264	1.14791e-254	1.02322e-246	2.90528e-240	1.19057e-233	4.55897e-227	2.89278e-221	7.96435e-217	5.56699e-213	7.87765e-210	2.95975e-207
	N	1636	1636	1636	1636	1636	1636	1636	1636	1636	1636	1636	1636	1636	1636	1636	1636	1636	1636	1636	1636	1636	1636	1636	1636	1636	1636	1636	1636	1636	1636	1636	1636	1636	1636	1636	1636	1636	1636	1636	1636	1636	1636	1636	1636	1636	1636	1636	1636
W793	Pearson Correlation	0.0160687	.563**	.586**	.610**	.632**	.653**	.676**	.695**	.712**	.729**	.746**	.761**	.774**	.784**	.793**	.801**	.808**	.814**	.818**	.821**	.824**	.825**	.826**	.825**	.823**	.821**	.817**	.811**	.804**	.796**	.789**	.780**	.772**	.762**	.751**	.742**	.733**	.723**	.714**	.706**	.700**	.693**	.686**	.679**	.674**	.670**	.666**	.663**
	Sig. (2-tailed)	0.516027	1.179e-137	9.13632e-152	1.78664e-167	1.69398e-183	2.63629e-199	7.16642e-219	1.04715e-236	2.62547e-253	3.09766e-271	1.99231e-290	0	0	0	0	0	0	0	0	0	0	0	0	0	0	0	0	0	0	0	0	0	0	0	2.98907e-297	1.92028e-286	5.84938e-276	3.33801e-265	3.70288e-255	3.25812e-247	9.17991e-241	3.74253e-234	1.41821e-227	8.98087e-222	2.46614e-217	1.70982e-213	2.42337e-210	9.11572e-208
	N	1636	1636	1636	1636	1636	1636	1636	1636	1636	1636	1636	1636	1636	1636	1636	1636	1636	1636	1636	1636	1636	1636	1636	1636	1636	1636	1636	1636	1636	1636	1636	1636	1636	1636	1636	1636	1636	1636	1636	1636	1636	1636	1636	1636	1636	1636	1636	1636
W794	Pearson Correlation	0.0156065	.563**	.586**	.609**	.632**	.652**	.675**	.695**	.712**	.729**	.745**	.761**	.773**	.784**	.793**	.801**	.808**	.813**	.818**	.821**	.824**	.825**	.826**	.825**	.824**	.821**	.817**	.812**	.804**	.797**	.789**	.781**	.773**	.763**	.752**	.743**	.734**	.724**	.715**	.707**	.700**	.693**	.686**	.680**	.675**	.671**	.667**	.664**
	Sig. (2-tailed)	0.528171	3.70984e-137	2.93249e-151	5.82122e-167	5.55478e-183	8.65368e-199	2.31858e-218	3.321e-236	8.04931e-253	9.0592e-271	5.42813e-290	0	0	0	0	0	0	0	0	0	0	0	0	0	0	0	0	0	0	0	0	0	0	0	5.88374e-298	3.7992e-287	1.16721e-276	6.75647e-266	7.65461e-256	6.87868e-248	1.96554e-241	8.1595e-235	3.14219e-228	2.02855e-222	5.68425e-218	3.99874e-214	5.73919e-211	2.18162e-208
	N	1636	1636	1636	1636	1636	1636	1636	1636	1636	1636	1636	1636	1636	1636	1636	1636	1636	1636	1636	1636	1636	1636	1636	1636	1636	1636	1636	1636	1636	1636	1636	1636	1636	1636	1636	1636	1636	1636	1636	1636	1636	1636	1636	1636	1636	1636	1636	1636
W795	Pearson Correlation	0.01476	.561**	.584**	.608**	.630**	.651**	.674**	.694**	.710**	.727**	.744**	.760**	.772**	.783**	.792**	.800**	.807**	.813**	.817**	.821**	.823**	.825**	.826**	.825**	.824**	.821**	.817**	.812**	.804**	.797**	.789**	.781**	.773**	.763**	.752**	.743**	.734**	.725**	.715**	.707**	.701**	.694**	.687**	.681**	.676**	.671**	.668**	.665**
	Sig. (2-tailed)	0.550786	3.37247e-136	3.0041e-150	6.725e-166	7.16079e-182	1.23385e-197	3.68344e-217	5.78928e-235	1.48161e-251	1.76598e-269	1.08995e-288	1.53479e-307	0	0	0	0	0	0	0	0	0	0	0	0	0	0	0	0	0	0	0	0	0	0	1.55212e-298	9.27983e-288	2.72829e-277	1.50864e-266	1.64451e-256	1.43385e-248	4.04553e-242	1.65594e-235	6.30529e-229	4.0397e-223	1.11932e-218	7.82537e-215	1.12011e-211	4.23396e-209
	N	1636	1636	1636	1636	1636	1636	1636	1636	1636	1636	1636	1636	1636	1636	1636	1636	1636	1636	1636	1636	1636	1636	1636	1636	1636	1636	1636	1636	1636	1636	1636	1636	1636	1636	1636	1636	1636	1636	1636	1636	1636	1636	1636	1636	1636	1636	1636	1636
W796	Pearson Correlation	0.0130397	.560**	.584**	.607**	.630**	.650**	.674**	.693**	.710**	.727**	.744**	.760**	.772**	.783**	.792**	.800**	.807**	.813**	.818**	.821**	.824**	.825**	.826**	.826**	.824**	.822**	.818**	.813**	.805**	.798**	.790**	.782**	.774**	.764**	.754**	.745**	.736**	.726**	.717**	.709**	.702**	.695**	.688**	.682**	.677**	.673**	.669**	.666**
	Sig. (2-tailed)	0.598163	6.96829e-136	6.1197e-150	1.33975e-165	1.36653e-181	2.24137e-197	6.23828e-217	8.92859e-235	2.07619e-251	2.1701e-269	1.13011e-288	1.32506e-307	0	0	0	0	0	0	0	0	0	0	0	0	0	0	0	0	0	0	0	0	0	0	5.52529e-300	3.47655e-289	1.08881e-278	6.36718e-268	7.35782e-258	6.76043e-250	1.99721e-243	8.52312e-237	3.40839e-230	2.27351e-224	6.48715e-220	4.66103e-216	6.80609e-213	2.6284e-210
	N	1636	1636	1636	1636	1636	1636	1636	1636	1636	1636	1636	1636	1636	1636	1636	1636	1636	1636	1636	1636	1636	1636	1636	1636	1636	1636	1636	1636	1636	1636	1636	1636	1636	1636	1636	1636	1636	1636	1636	1636	1636	1636	1636	1636	1636	1636	1636	1636
W797	Pearson Correlation	0.011619	.560**	.583**	.607**	.630**	.650**	.674**	.693**	.710**	.727**	.744**	.760**	.773**	.783**	.792**	.801**	.808**	.814**	.818**	.822**	.824**	.826**	.827**	.826**	.825**	.822**	.818**	.813**	.806**	.799**	.791**	.783**	.775**	.765**	.755**	.746**	.737**	.727**	.718**	.710**	.703**	.697**	.690**	.683**	.678**	.674**	.670**	.667**
	Sig. (2-tailed)	0.638629	1.4977e-135	1.24828e-149	2.6083e-165	2.50188e-181	3.80361e-197	9.46612e-217	1.20648e-234	2.49156e-251	2.25405e-269	9.69954e-289	9.2392e-308	0	0	0	0	0	0	0	0	0	0	0	0	0	0	0	0	0	0	0	0	0	0	2.99346e-301	2.019e-290	6.75547e-280	4.24627e-269	5.29394e-259	5.17698e-251	1.60293e-244	7.22867e-238	3.02074e-231	2.13189e-225	6.29272e-221	4.70097e-217	7.06215e-214	2.80759e-211
	N	1636	1636	1636	1636	1636	1636	1636	1636	1636	1636	1636	1636	1636	1636	1636	1636	1636	1636	1636	1636	1636	1636	1636	1636	1636	1636	1636	1636	1636	1636	1636	1636	1636	1636	1636	1636	1636	1636	1636	1636	1636	1636	1636	1636	1636	1636	1636	1636
W798	Pearson Correlation	0.0112469	.558**	.582**	.606**	.628**	.649**	.672**	.692**	.709**	.726**	.743**	.759**	.772**	.783**	.792**	.800**	.807**	.813**	.818**	.821**	.824**	.826**	.827**	.826**	.825**	.822**	.818**	.813**	.806**	.799**	.792**	.783**	.775**	.766**	.755**	.746**	.737**	.728**	.718**	.711**	.704**	.697**	.690**	.684**	.679**	.675**	.671**	.668**
	Sig. (2-tailed)	0.649414	8.37003e-135	7.6664e-149	1.74467e-164	1.81107e-180	2.97311e-196	7.91485e-216	1.07025e-233	2.29613e-250	2.13792e-268	9.36752e-288	8.75132e-307	0	0	0	0	0	0	0	0	0	0	0	0	0	0	0	0	0	0	0	0	0	0	7.80538e-302	5.02717e-291	1.628e-280	9.91124e-270	1.21211e-259	1.16957e-251	3.5934e-245	1.61528e-238	6.71831e-232	4.73459e-226	1.40274e-221	1.03941e-217	1.56896e-214	6.20163e-212
	N	1636	1636	1636	1636	1636	1636	1636	1636	1636	1636	1636	1636	1636	1636	1636	1636	1636	1636	1636	1636	1636	1636	1636	1636	1636	1636	1636	1636	1636	1636	1636	1636	1636	1636	1636	1636	1636	1636	1636	1636	1636	1636	1636	1636	1636	1636	1636	1636
W799	Pearson Correlation	0.0107625	.557**	.581**	.605**	.628**	.648**	.672**	.691**	.709**	.726**	.743**	.759**	.772**	.782**	.791**	.800**	.807**	.813**	.818**	.822**	.824**	.826**	.827**	.827**	.825**	.823**	.819**	.814**	.807**	.800**	.792**	.784**	.776**	.767**	.756**	.747**	.738**	.729**	.719**	.712**	.705**	.698**	.691**	.685**	.680**	.676**	.672**	.669**
	Sig. (2-tailed)	0.663566	3.37638e-134	3.25493e-148	7.7111e-164	8.1775e-180	1.36752e-195	3.67434e-215	4.89742e-233	1.01932e-249	9.00902e-268	3.65586e-287	3.09241e-306	0	0	0	0	0	0	0	0	0	0	0	0	0	0	0	0	0	0	0	0	0	0	6.48522e-303	4.16104e-292	1.37138e-281	8.45827e-271	1.04176e-260	1.01832e-252	3.20022e-246	1.46615e-239	6.24223e-233	4.4581e-227	1.33758e-222	1.00295e-218	1.53467e-215	6.12207e-213
	N	1636	1636	1636	1636	1636	1636	1636	1636	1636	1636	1636	1636	1636	1636	1636	1636	1636	1636	1636	1636	1636	1636	1636	1636	1636	1636	1636	1636	1636	1636	1636	1636	1636	1636	1636	1636	1636	1636	1636	1636	1636	1636	1636	1636	1636	1636	1636	1636
W800	Pearson Correlation	0.00863777	.557**	.580**	.604**	.627**	.648**	.671**	.691**	.708**	.726**	.743**	.759**	.772**	.782**	.792**	.800**	.807**	.814**	.818**	.822**	.825**	.827**	.828**	.827**	.826**	.824**	.820**	.815**	.808**	.801**	.794**	.785**	.777**	.768**	.757**	.748**	.740**	.730**	.721**	.713**	.707**	.700**	.693**	.687**	.682**	.677**	.674**	.671**
	Sig. (2-tailed)	0.727002	8.05279e-134	7.54458e-148	1.72785e-163	1.73698e-179	2.69682e-195	6.55413e-215	7.75925e-233	1.4233e-249	1.07565e-267	3.50438e-287	2.32186e-306	0	0	0	0	0	0	0	0	0	0	0	0	0	0	0	0	0	0	0	0	0	0	1.28229e-304	8.82103e-294	3.15921e-283	2.11704e-272	2.84912e-262	2.98968e-254	9.95724e-248	4.80815e-241	2.17298e-234	1.65685e-228	5.17129e-224	4.03307e-220	6.31947e-217	2.58759e-214
	N	1636	1636	1636	1636	1636	1636	1636	1636	1636	1636	1636	1636	1636	1636	1636	1636	1636	1636	1636	1636	1636	1636	1636	1636	1636	1636	1636	1636	1636	1636	1636	1636	1636	1636	1636	1636	1636	1636	1636	1636	1636	1636	1636	1636	1636	1636	1636	1636
W801	Pearson Correlation	0.00750729	.555**	.578**	.602**	.625**	.646**	.670**	.690**	.707**	.724**	.742**	.757**	.771**	.781**	.791**	.799**	.807**	.813**	.818**	.822**	.824**	.826**	.827**	.827**	.826**	.824**	.820**	.815**	.808**	.801**	.794**	.786**	.778**	.768**	.758**	.749**	.740**	.731**	.721**	.714**	.707**	.701**	.694**	.688**	.683**	.678**	.675**	.672**
	Sig. (2-tailed)	0.761567	1.22867e-132	1.28969e-146	3.33382e-162	3.76635e-178	6.42763e-194	1.72668e-213	2.21133e-231	4.3042e-248	3.37466e-266	1.11383e-285	7.27228e-305	0	0	0	0	0	0	0	0	0	0	0	0	0	0	0	0	0	0	0	0	0	0	2.26838e-305	1.45247e-294	4.88136e-284	3.11749e-273	4.06251e-263	4.19784e-255	1.3735e-248	6.58048e-242	2.93239e-235	2.23763e-229	6.97147e-225	5.46383e-221	8.59553e-218	3.52099e-215
	N	1636	1636	1636	1636	1636	1636	1636	1636	1636	1636	1636	1636	1636	1636	1636	1636	1636	1636	1636	1636	1636	1636	1636	1636	1636	1636	1636	1636	1636	1636	1636	1636	1636	1636	1636	1636	1636	1636	1636	1636	1636	1636	1636	1636	1636	1636	1636	1636
W802	Pearson Correlation	0.00726652	.553**	.577**	.601**	.624**	.645**	.669**	.689**	.706**	.723**	.741**	.756**	.770**	.780**	.790**	.799**	.806**	.812**	.817**	.821**	.824**	.826**	.827**	.827**	.825**	.823**	.820**	.815**	.808**	.801**	.794**	.786**	.778**	.768**	.758**	.749**	.740**	.731**	.722**	.714**	.708**	.701**	.694**	.688**	.683**	.679**	.675**	.672**
	Sig. (2-tailed)	0.768994	7.11352e-132	8.60004e-146	2.54524e-161	3.3085e-177	6.49927e-193	2.04275e-212	3.01497e-230	6.5865e-247	5.86517e-265	2.21262e-284	1.60233e-303	0	0	0	0	0	0	0	0	0	0	0	0	0	0	0	0	0	0	0	0	0	0	2.44719e-305	1.41373e-294	4.3947e-284	2.56083e-273	3.08816e-263	3.01784e-255	9.56585e-249	4.41269e-242	1.8981e-235	1.39469e-229	4.2399e-225	3.24215e-221	5.02284e-218	2.02367e-215
	N	1636	1636	1636	1636	1636	1636	1636	1636	1636	1636	1636	1636	1636	1636	1636	1636	1636	1636	1636	1636	1636	1636	1636	1636	1636	1636	1636	1636	1636	1636	1636	1636	1636	1636	1636	1636	1636	1636	1636	1636	1636	1636	1636	1636	1636	1636	1636	1636
W803	Pearson Correlation	0.00631043	.553**	.576**	.600**	.623**	.644**	.668**	.688**	.705**	.723**	.740**	.756**	.770**	.781**	.790**	.799**	.806**	.812**	.817**	.821**	.824**	.826**	.827**	.827**	.826**	.824**	.820**	.816**	.809**	.802**	.795**	.787**	.779**	.770**	.759**	.750**	.742**	.732**	.723**	.715**	.709**	.702**	.695**	.689**	.684**	.680**	.676**	.674**
	Sig. (2-tailed)	0.798686	1.917e-131	2.3331e-145	6.821e-161	8.60341e-177	1.61889e-192	4.80718e-212	6.50978e-230	1.29444e-246	1.01691e-264	3.26823e-284	1.95918e-303	0	0	0	0	0	0	0	0	0	0	0	0	0	0	0	0	0	0	0	0	0	0	7.06751e-307	4.28001e-296	1.41692e-285	8.77796e-275	1.11678e-264	1.14268e-256	3.79495e-250	1.82547e-243	8.27457e-237	6.31978e-231	1.97633e-226	1.55519e-222	2.46768e-219	1.01337e-216
	N	1636	1636	1636	1636	1636	1636	1636	1636	1636	1636	1636	1636	1636	1636	1636	1636	1636	1636	1636	1636	1636	1636	1636	1636	1636	1636	1636	1636	1636	1636	1636	1636	1636	1636	1636	1636	1636	1636	1636	1636	1636	1636	1636	1636	1636	1636	1636	1636
W804	Pearson Correlation	0.00468386	.552**	.575**	.600**	.623**	.644**	.668**	.688**	.705**	.723**	.740**	.756**	.770**	.781**	.790**	.799**	.806**	.813**	.818**	.822**	.825**	.827**	.828**	.828**	.827**	.825**	.821**	.816**	.810**	.803**	.796**	.788**	.780**	.771**	.760**	.751**	.743**	.733**	.724**	.717**	.710**	.704**	.697**	.690**	.686**	.681**	.678**	.675**
	Sig. (2-tailed)	0.849853	5.76708e-131	7.00175e-145	2.03996e-160	2.54191e-176	4.59921e-192	1.29861e-211	1.64212e-229	3.02683e-246	2.1456e-264	5.89602e-284	3.00322e-303	0	0	0	0	0	0	0	0	0	0	0	0	0	0	0	0	0	0	0	0	0	0	3.15723e-308	1.97786e-297	6.82037e-287	4.42665e-276	5.94456e-266	6.38895e-258	2.20158e-251	1.09994e-244	5.16844e-238	4.12302e-232	1.32248e-227	1.07322e-223	1.73533e-220	7.25565e-218
	N	1636	1636	1636	1636	1636	1636	1636	1636	1636	1636	1636	1636	1636	1636	1636	1636	1636	1636	1636	1636	1636	1636	1636	1636	1636	1636	1636	1636	1636	1636	1636	1636	1636	1636	1636	1636	1636	1636	1636	1636	1636	1636	1636	1636	1636	1636	1636	1636
W805	Pearson Correlation	0.00436451	.551**	.574**	.599**	.622**	.643**	.667**	.687**	.704**	.722**	.740**	.756**	.769**	.780**	.790**	.798**	.806**	.812**	.817**	.821**	.824**	.826**	.828**	.828**	.827**	.825**	.821**	.816**	.810**	.803**	.796**	.788**	.780**	.771**	.761**	.752**	.743**	.734**	.725**	.717**	.711**	.704**	.697**	.691**	.686**	.682**	.678**	.675**
	Sig. (2-tailed)	0.85998	2.23235e-130	2.86861e-144	8.82684e-160	1.16217e-175	2.21727e-191	6.54805e-211	8.52184e-229	1.60611e-245	1.14067e-263	3.20062e-283	1.589e-302	0	0	0	0	0	0	0	0	0	0	0	0	0	0	0	0	0	0	0	0	0	0	0	5.88312e-298	1.98007e-287	1.25237e-276	1.65345e-266	1.7744e-258	6.07031e-252	3.04257e-245	1.42497e-238	1.14029e-232	3.68478e-228	2.98498e-224	4.83915e-221	2.02939e-218
	N	1636	1636	1636	1636	1636	1636	1636	1636	1636	1636	1636	1636	1636	1636	1636	1636	1636	1636	1636	1636	1636	1636	1636	1636	1636	1636	1636	1636	1636	1636	1636	1636	1636	1636	1636	1636	1636	1636	1636	1636	1636	1636	1636	1636	1636	1636	1636	1636
W806	Pearson Correlation	0.00314086	.549**	.573**	.597**	.620**	.641**	.665**	.685**	.703**	.720**	.738**	.754**	.768**	.779**	.788**	.797**	.805**	.811**	.816**	.820**	.824**	.826**	.827**	.827**	.826**	.824**	.821**	.816**	.810**	.803**	.796**	.788**	.780**	.771**	.761**	.752**	.743**	.734**	.725**	.717**	.711**	.705**	.698**	.692**	.687**	.683**	.679**	.676**
	Sig. (2-tailed)	0.898985	2.7684e-129	4.21841e-143	1.54806e-158	2.4076e-174	5.42264e-190	1.93669e-209	2.9865e-227	6.43711e-244	5.2731e-262	1.67667e-281	9.33911e-301	0	0	0	0	0	0	0	0	0	0	0	0	0	0	0	0	0	0	0	0	0	0	0	3.29544e-298	9.97783e-288	5.65658e-277	6.78208e-267	6.79196e-259	2.22012e-252	1.06393e-245	4.75677e-239	3.64941e-233	1.14585e-228	9.06153e-225	1.44766e-221	5.96571e-219
	N	1636	1636	1636	1636	1636	1636	1636	1636	1636	1636	1636	1636	1636	1636	1636	1636	1636	1636	1636	1636	1636	1636	1636	1636	1636	1636	1636	1636	1636	1636	1636	1636	1636	1636	1636	1636	1636	1636	1636	1636	1636	1636	1636	1636	1636	1636	1636	1636
W807	Pearson Correlation	0.00178784	.547**	.571**	.596**	.619**	.640**	.664**	.684**	.702**	.719**	.737**	.753**	.767**	.778**	.788**	.797**	.804**	.811**	.816**	.820**	.823**	.825**	.827**	.827**	.826**	.824**	.821**	.816**	.810**	.803**	.796**	.788**	.781**	.771**	.761**	.753**	.744**	.735**	.726**	.718**	.712**	.705**	.698**	.692**	.688**	.683**	.680**	.677**
	Sig. (2-tailed)	0.942396	2.02078e-128	3.39391e-142	1.37262e-157	2.35495e-173	5.7359e-189	2.25279e-208	3.7393e-226	8.51547e-243	7.29025e-261	2.36095e-280	1.30788e-299	0	0	0	0	0	0	0	0	0	0	0	0	0	0	0	0	0	0	0	0	0	0	0	8.82227e-299	2.55926e-288	1.37899e-277	1.58914e-267	1.56319e-259	5.06795e-253	2.37237e-246	1.04996e-239	8.04594e-234	2.49847e-229	1.97034e-225	3.12862e-222	1.28998e-219
	N	1636	1636	1636	1636	1636	1636	1636	1636	1636	1636	1636	1636	1636	1636	1636	1636	1636	1636	1636	1636	1636	1636	1636	1636	1636	1636	1636	1636	1636	1636	1636	1636	1636	1636	1636	1636	1636	1636	1636	1636	1636	1636	1636	1636	1636	1636	1636	1636
W808	Pearson Correlation	8.07293e-05	.547**	.570**	.595**	.618**	.639**	.664**	.684**	.702**	.719**	.737**	.753**	.767**	.778**	.788**	.797**	.805**	.811**	.817**	.821**	.824**	.826**	.828**	.828**	.827**	.825**	.822**	.817**	.811**	.804**	.797**	.790**	.782**	.773**	.763**	.754**	.746**	.736**	.727**	.720**	.714**	.707**	.700**	.694**	.689**	.685**	.682**	.679**
	Sig. (2-tailed)	0.997397	4.44393e-128	7.16497e-142	2.72671e-157	4.35711e-173	9.64216e-189	3.29639e-208	4.69166e-226	9.10584e-243	6.35752e-261	1.60325e-280	6.62371e-300	0	0	0	0	0	0	0	0	0	0	0	0	0	0	0	0	0	0	0	0	0	0	0	6.8126e-301	2.19303e-290	1.32175e-279	1.69789e-269	1.82945e-261	6.38034e-255	3.23668e-248	1.54537e-241	1.28041e-235	4.16726e-231	3.45021e-227	5.68826e-224	2.42729e-221
	N	1636	1636	1636	1636	1636	1636	1636	1636	1636	1636	1636	1636	1636	1636	1636	1636	1636	1636	1636	1636	1636	1636	1636	1636	1636	1636	1636	1636	1636	1636	1636	1636	1636	1636	1636	1636	1636	1636	1636	1636	1636	1636	1636	1636	1636	1636	1636	1636
W809	Pearson Correlation	-0.000703059	.545**	.569**	.593**	.617**	.638**	.662**	.683**	.700**	.718**	.736**	.752**	.766**	.777**	.787**	.796**	.804**	.811**	.816**	.820**	.823**	.826**	.827**	.827**	.827**	.825**	.822**	.817**	.811**	.804**	.797**	.790**	.782**	.773**	.763**	.755**	.746**	.737**	.728**	.720**	.714**	.708**	.701**	.695**	.690**	.686**	.682**	.679**
	Sig. (2-tailed)	0.977331	4.201e-127	7.65286e-141	3.33137e-156	6.02564e-172	1.51127e-187	5.90544e-207	9.4651e-225	2.02406e-241	1.54702e-259	4.25006e-279	1.87165e-298	0	0	0	0	0	0	0	0	0	0	0	0	0	0	0	0	0	0	0	0	0	0	0	3.21992e-301	9.53796e-291	5.27174e-280	6.36576e-270	6.59121e-262	2.21857e-255	1.0946e-248	5.06089e-242	4.09065e-236	1.32115e-231	1.08016e-227	1.76414e-224	7.46146e-222
	N	1636	1636	1636	1636	1636	1636	1636	1636	1636	1636	1636	1636	1636	1636	1636	1636	1636	1636	1636	1636	1636	1636	1636	1636	1636	1636	1636	1636	1636	1636	1636	1636	1636	1636	1636	1636	1636	1636	1636	1636	1636	1636	1636	1636	1636	1636	1636	1636
W810	Pearson Correlation	-0.000755017	.544**	.568**	.592**	.616**	.637**	.661**	.682**	.700**	.717**	.735**	.752**	.766**	.777**	.787**	.796**	.803**	.810**	.816**	.820**	.823**	.826**	.827**	.827**	.827**	.825**	.822**	.817**	.811**	.805**	.798**	.790**	.783**	.774**	.763**	.755**	.746**	.737**	.728**	.721**	.715**	.708**	.702**	.695**	.691**	.686**	.683**	.680**
	Sig. (2-tailed)	0.975656	1.437e-126	2.79808e-140	1.29566e-155	2.45715e-171	6.49284e-187	2.66051e-206	4.41835e-224	9.56404e-241	7.34726e-259	2.0038e-278	8.60652e-298	0	0	0	0	0	0	0	0	0	0	0	0	0	0	0	0	0	0	0	0	0	0	0	7.48437e-302	2.2e-291	1.19432e-280	1.41614e-270	1.44963e-262	4.88065e-256	2.41648e-249	1.11804e-242	9.05927e-237	2.92225e-232	2.3777e-228	3.90576e-225	1.65392e-222
	N	1636	1636	1636	1636	1636	1636	1636	1636	1636	1636	1636	1636	1636	1636	1636	1636	1636	1636	1636	1636	1636	1636	1636	1636	1636	1636	1636	1636	1636	1636	1636	1636	1636	1636	1636	1636	1636	1636	1636	1636	1636	1636	1636	1636	1636	1636	1636	1636
W811	Pearson Correlation	-0.00286242	.543**	.567**	.592**	.615**	.637**	.661**	.682**	.699**	.717**	.735**	.752**	.766**	.777**	.787**	.796**	.804**	.811**	.816**	.820**	.824**	.826**	.828**	.828**	.827**	.826**	.823**	.818**	.812**	.805**	.799**	.791**	.784**	.775**	.765**	.756**	.748**	.738**	.730**	.722**	.716**	.709**	.703**	.697**	.692**	.688**	.684**	.681**
	Sig. (2-tailed)	0.907899	2.88323e-126	5.47363e-140	2.45358e-155	4.46779e-171	1.11232e-186	4.2072e-206	6.3408e-224	1.23752e-240	8.42482e-259	1.92644e-278	6.83954e-298	0	0	0	0	0	0	0	0	0	0	0	0	0	0	0	0	0	0	0	0	0	0	0	3.0027e-303	9.41924e-293	5.48251e-282	6.94686e-272	7.51717e-264	2.66432e-257	1.37544e-250	6.69147e-244	5.69733e-238	1.8994e-233	1.59415e-229	2.68482e-226	1.1619e-223
	N	1636	1636	1636	1636	1636	1636	1636	1636	1636	1636	1636	1636	1636	1636	1636	1636	1636	1636	1636	1636	1636	1636	1636	1636	1636	1636	1636	1636	1636	1636	1636	1636	1636	1636	1636	1636	1636	1636	1636	1636	1636	1636	1636	1636	1636	1636	1636	1636
W812	Pearson Correlation	-0.00480182	.542**	.566**	.591**	.614**	.636**	.660**	.681**	.699**	.717**	.735**	.751**	.765**	.777**	.787**	.796**	.804**	.811**	.816**	.820**	.824**	.826**	.828**	.828**	.828**	.826**	.823**	.819**	.813**	.806**	.799**	.792**	.784**	.775**	.765**	.757**	.749**	.739**	.731**	.723**	.717**	.711**	.704**	.698**	.693**	.689**	.685**	.683**
	Sig. (2-tailed)	0.846118	1.28318e-125	2.54277e-139	1.1902e-154	2.23142e-170	5.64257e-186	2.15103e-205	3.20943e-223	6.14104e-240	3.97837e-258	8.46148e-278	2.73395e-297	0	0	0	0	0	0	0	0	0	0	0	0	0	0	0	0	0	0	0	0	0	0	0	2.08378e-304	6.56524e-294	3.84632e-283	4.93949e-273	5.46596e-265	1.97126e-258	1.03898e-251	5.14803e-245	4.49829e-239	1.51654e-234	1.29489e-230	2.20426e-227	9.66068e-225
	N	1636	1636	1636	1636	1636	1636	1636	1636	1636	1636	1636	1636	1636	1636	1636	1636	1636	1636	1636	1636	1636	1636	1636	1636	1636	1636	1636	1636	1636	1636	1636	1636	1636	1636	1636	1636	1636	1636	1636	1636	1636	1636	1636	1636	1636	1636	1636	1636
W813	Pearson Correlation	-0.00476128	.541**	.566**	.590**	.614**	.635**	.660**	.680**	.698**	.717**	.735**	.751**	.765**	.777**	.787**	.796**	.804**	.811**	.816**	.821**	.824**	.827**	.828**	.829**	.828**	.827**	.824**	.819**	.813**	.807**	.800**	.793**	.785**	.776**	.766**	.758**	.749**	.740**	.731**	.724**	.718**	.711**	.705**	.699**	.694**	.690**	.686**	.683**
	Sig. (2-tailed)	0.847401	3.15228e-125	6.23109e-139	2.91332e-154	5.3618e-170	1.33283e-185	4.84844e-205	6.87818e-223	1.23693e-239	7.37402e-258	1.41562e-277	4.01139e-297	0	0	0	0	0	0	0	0	0	0	0	0	0	0	0	0	0	0	0	0	0	0	0	1.82841e-305	5.95599e-295	3.60188e-284	4.84887e-274	5.5612e-266	2.06427e-259	1.13259e-252	5.78112e-246	5.20868e-240	1.81377e-235	1.57627e-231	2.75482e-228	1.22473e-225
	N	1636	1636	1636	1636	1636	1636	1636	1636	1636	1636	1636	1636	1636	1636	1636	1636	1636	1636	1636	1636	1636	1636	1636	1636	1636	1636	1636	1636	1636	1636	1636	1636	1636	1636	1636	1636	1636	1636	1636	1636	1636	1636	1636	1636	1636	1636	1636	1636
W814	Pearson Correlation	-0.00581421	.540**	.564**	.589**	.612**	.634**	.658**	.679**	.697**	.715**	.733**	.750**	.764**	.776**	.786**	.795**	.803**	.810**	.815**	.820**	.823**	.826**	.828**	.828**	.828**	.826**	.823**	.819**	.813**	.807**	.800**	.793**	.785**	.776**	.766**	.758**	.750**	.741**	.732**	.724**	.718**	.712**	.705**	.699**	.695**	.690**	.687**	.684**
	Sig. (2-tailed)	0.814215	2.73471e-124	6.19484e-138	3.31184e-153	6.9858e-169	1.97112e-184	8.26604e-204	1.33415e-221	2.66389e-238	1.76756e-256	3.72757e-276	1.13695e-295	0	0	0	0	0	0	0	0	0	0	0	0	0	0	0	0	0	0	0	0	0	0	0	1.03473e-305	3.09842e-295	1.72956e-284	2.16719e-274	2.36881e-266	8.50242e-260	4.46915e-253	2.21333e-246	1.95028e-240	6.67196e-236	5.71265e-232	9.83609e-229	4.32093e-226
	N	1636	1636	1636	1636	1636	1636	1636	1636	1636	1636	1636	1636	1636	1636	1636	1636	1636	1636	1636	1636	1636	1636	1636	1636	1636	1636	1636	1636	1636	1636	1636	1636	1636	1636	1636	1636	1636	1636	1636	1636	1636	1636	1636	1636	1636	1636	1636	1636
W815	Pearson Correlation	-0.00693476	.539**	.563**	.588**	.612**	.633**	.658**	.679**	.697**	.715**	.733**	.750**	.764**	.776**	.786**	.795**	.803**	.810**	.816**	.820**	.824**	.826**	.828**	.829**	.828**	.827**	.824**	.820**	.814**	.807**	.801**	.793**	.786**	.777**	.767**	.759**	.751**	.742**	.733**	.726**	.719**	.713**	.706**	.700**	.696**	.692**	.688**	.685**
	Sig. (2-tailed)	0.779261	7.05616e-124	1.63583e-137	8.87768e-153	1.87178e-168	5.20754e-184	2.1311e-203	3.3029e-221	6.25143e-238	3.86099e-256	7.25817e-276	1.95219e-295	0	0	0	0	0	0	0	0	0	0	0	0	0	0	0	0	0	0	0	0	0	0	0	5.93881e-307	1.85451e-296	1.07477e-285	1.39272e-275	1.57076e-267	5.82804e-261	3.15351e-254	1.61476e-247	1.46794e-241	5.10698e-237	4.45505e-233	7.77343e-230	3.46177e-227
	N	1636	1636	1636	1636	1636	1636	1636	1636	1636	1636	1636	1636	1636	1636	1636	1636	1636	1636	1636	1636	1636	1636	1636	1636	1636	1636	1636	1636	1636	1636	1636	1636	1636	1636	1636	1636	1636	1636	1636	1636	1636	1636	1636	1636	1636	1636	1636	1636
W816	Pearson Correlation	-0.0087734	.538**	.563**	.588**	.611**	.633**	.657**	.678**	.696**	.715**	.733**	.750**	.764**	.776**	.786**	.795**	.803**	.810**	.816**	.821**	.824**	.827**	.829**	.829**	.829**	.827**	.824**	.820**	.814**	.808**	.802**	.794**	.787**	.778**	.768**	.760**	.752**	.743**	.734**	.727**	.721**	.714**	.707**	.701**	.697**	.693**	.689**	.686**
	Sig. (2-tailed)	0.722891	1.534e-123	3.49679e-137	1.86859e-152	3.83129e-168	1.02434e-183	3.94424e-203	5.68011e-221	9.92002e-238	5.5382e-256	9.07511e-276	2.07801e-295	0	0	0	0	0	0	0	0	0	0	0	0	0	0	0	0	0	0	0	0	0	0	0	3.45967e-308	1.13535e-297	6.94478e-287	9.53053e-277	1.12678e-268	4.35462e-262	2.4572e-255	1.31521e-248	1.24841e-242	4.46051e-238	4.00347e-234	7.1535e-231	3.25247e-228
	N	1636	1636	1636	1636	1636	1636	1636	1636	1636	1636	1636	1636	1636	1636	1636	1636	1636	1636	1636	1636	1636	1636	1636	1636	1636	1636	1636	1636	1636	1636	1636	1636	1636	1636	1636	1636	1636	1636	1636	1636	1636	1636	1636	1636	1636	1636	1636	1636
W817	Pearson Correlation	-0.0095247	.537**	.561**	.586**	.610**	.632**	.657**	.677**	.696**	.714**	.732**	.749**	.763**	.775**	.785**	.795**	.803**	.810**	.816**	.820**	.824**	.827**	.828**	.829**	.829**	.827**	.825**	.821**	.815**	.808**	.802**	.795**	.787**	.779**	.769**	.761**	.752**	.743**	.734**	.727**	.721**	.715**	.708**	.702**	.697**	.693**	.690**	.687**
	Sig. (2-tailed)	0.700264	6.55161e-123	1.61376e-136	9.28381e-152	2.0486e-167	5.82264e-183	2.40683e-202	3.62743e-220	6.60234e-237	3.77533e-255	6.35061e-275	1.45946e-294	0	0	0	0	0	0	0	0	0	0	0	0	0	0	0	0	0	0	0	0	0	0	0	0	2.65119e-298	1.5643e-287	2.09676e-277	2.44641e-269	9.35321e-263	5.25769e-256	2.787e-249	2.63332e-243	9.40878e-239	8.46467e-235	1.50995e-231	6.85135e-229
	N	1636	1636	1636	1636	1636	1636	1636	1636	1636	1636	1636	1636	1636	1636	1636	1636	1636	1636	1636	1636	1636	1636	1636	1636	1636	1636	1636	1636	1636	1636	1636	1636	1636	1636	1636	1636	1636	1636	1636	1636	1636	1636	1636	1636	1636	1636	1636	1636
W818	Pearson Correlation	-0.00953412	.535**	.560**	.585**	.608**	.630**	.655**	.676**	.694**	.712**	.731**	.748**	.762**	.774**	.784**	.794**	.802**	.809**	.815**	.819**	.823**	.826**	.828**	.829**	.828**	.827**	.824**	.820**	.814**	.808**	.802**	.795**	.787**	.779**	.769**	.761**	.752**	.743**	.735**	.728**	.721**	.715**	.709**	.703**	.698**	.694**	.690**	.687**
	Sig. (2-tailed)	0.699981	6.32584e-122	1.80682e-135	1.20526e-150	3.06597e-166	1.00585e-181	4.89362e-201	8.48533e-219	1.74193e-235	1.12243e-253	2.1281e-273	5.3723e-293	0	0	0	0	0	0	0	0	0	0	0	0	0	0	0	0	0	0	0	0	0	0	0	0	1.62748e-298	8.66352e-288	1.06706e-277	1.16428e-269	4.27138e-263	2.31494e-256	1.18345e-249	1.07824e-243	3.76235e-239	3.29653e-235	5.82334e-232	2.60789e-229
	N	1636	1636	1636	1636	1636	1636	1636	1636	1636	1636	1636	1636	1636	1636	1636	1636	1636	1636	1636	1636	1636	1636	1636	1636	1636	1636	1636	1636	1636	1636	1636	1636	1636	1636	1636	1636	1636	1636	1636	1636	1636	1636	1636	1636	1636	1636	1636	1636
W819	Pearson Correlation	-0.0101388	.534**	.559**	.584**	.607**	.629**	.654**	.675**	.693**	.712**	.730**	.747**	.762**	.773**	.784**	.793**	.801**	.809**	.815**	.819**	.823**	.826**	.828**	.829**	.828**	.827**	.824**	.821**	.815**	.809**	.802**	.795**	.788**	.779**	.770**	.761**	.753**	.744**	.736**	.728**	.722**	.716**	.709**	.704**	.699**	.695**	.691**	.689**
	Sig. (2-tailed)	0.681962	2.22953e-121	6.80903e-135	4.82382e-150	1.29351e-165	4.41174e-181	2.234e-200	3.97395e-218	8.22464e-235	5.30752e-253	9.6754e-273	2.32262e-292	0	0	0	0	0	0	0	0	0	0	0	0	0	0	0	0	0	0	0	0	0	0	0	0	1.80932e-299	9.52325e-289	1.1617e-278	1.27556e-270	4.73982e-264	2.5657e-257	1.31639e-250	1.21174e-244	4.22714e-240	3.73657e-236	6.5943e-233	2.96048e-230
	N	1636	1636	1636	1636	1636	1636	1636	1636	1636	1636	1636	1636	1636	1636	1636	1636	1636	1636	1636	1636	1636	1636	1636	1636	1636	1636	1636	1636	1636	1636	1636	1636	1636	1636	1636	1636	1636	1636	1636	1636	1636	1636	1636	1636	1636	1636	1636	1636
W820	Pearson Correlation	-0.0121849	.533**	.558**	.583**	.607**	.628**	.653**	.674**	.693**	.711**	.730**	.747**	.761**	.773**	.784**	.793**	.802**	.809**	.815**	.820**	.823**	.826**	.828**	.829**	.829**	.828**	.825**	.821**	.816**	.810**	.803**	.796**	.789**	.780**	.771**	.763**	.754**	.746**	.737**	.730**	.724**	.718**	.711**	.705**	.700**	.696**	.693**	.690**
	Sig. (2-tailed)	0.622372	8.55237e-121	2.65714e-134	1.90955e-149	5.11694e-165	1.71092e-180	8.31267e-200	1.39314e-217	2.6757e-234	1.55642e-252	2.45443e-272	4.89981e-292	0	0	0	0	0	0	0	0	0	0	0	0	0	0	0	0	0	0	0	0	0	0	0	0	3.71816e-301	2.05177e-290	2.64097e-280	3.06908e-272	1.19138e-265	6.72935e-259	3.59373e-252	3.48365e-246	1.24871e-241	1.14228e-237	2.06155e-234	9.45172e-232
	N	1636	1636	1636	1636	1636	1636	1636	1636	1636	1636	1636	1636	1636	1636	1636	1636	1636	1636	1636	1636	1636	1636	1636	1636	1636	1636	1636	1636	1636	1636	1636	1636	1636	1636	1636	1636	1636	1636	1636	1636	1636	1636	1636	1636	1636	1636	1636	1636
W821	Pearson Correlation	-0.0121186	.531**	.555**	.581**	.605**	.626**	.651**	.673**	.691**	.710**	.728**	.745**	.760**	.772**	.782**	.792**	.800**	.808**	.814**	.819**	.822**	.825**	.827**	.828**	.828**	.827**	.825**	.821**	.815**	.809**	.803**	.796**	.789**	.780**	.771**	.763**	.755**	.746**	.737**	.730**	.724**	.718**	.711**	.705**	.701**	.697**	.693**	.691**
	Sig. (2-tailed)	0.62427	1.28963e-119	4.83771e-133	4.2129e-148	1.37544e-163	5.56029e-179	3.38206e-198	6.91196e-216	1.58093e-232	1.08953e-250	2.08619e-270	4.88072e-290	7.79805e-308	0	0	0	0	0	0	0	0	0	0	0	0	0	0	0	0	0	0	0	0	0	0	0	3.22162e-301	1.52767e-290	1.73175e-280	1.84359e-272	6.69541e-266	3.566e-259	1.78451e-252	1.63801e-246	5.66731e-242	4.98926e-238	8.80169e-235	3.95057e-232
	N	1636	1636	1636	1636	1636	1636	1636	1636	1636	1636	1636	1636	1636	1636	1636	1636	1636	1636	1636	1636	1636	1636	1636	1636	1636	1636	1636	1636	1636	1636	1636	1636	1636	1636	1636	1636	1636	1636	1636	1636	1636	1636	1636	1636	1636	1636	1636	1636
W822	Pearson Correlation	-0.0124844	.529**	.554**	.579**	.603**	.625**	.650**	.671**	.690**	.708**	.727**	.744**	.759**	.771**	.781**	.791**	.799**	.807**	.813**	.818**	.821**	.824**	.827**	.828**	.828**	.826**	.824**	.820**	.815**	.809**	.803**	.796**	.788**	.780**	.770**	.762**	.754**	.746**	.737**	.730**	.724**	.718**	.711**	.705**	.701**	.697**	.693**	.691**
	Sig. (2-tailed)	0.613842	8.78878e-119	3.82359e-132	3.88032e-147	1.48172e-162	7.04141e-178	5.15169e-197	1.25628e-214	3.33348e-231	2.71675e-249	6.17787e-269	1.69662e-288	3.11343e-306	0	0	0	0	0	0	0	0	0	0	0	0	0	0	0	0	0	0	0	0	0	0	0	6.28772e-301	2.62307e-290	2.64999e-280	2.58619e-272	8.88288e-266	4.44316e-259	2.1046e-252	1.82878e-246	6.09059e-242	5.18717e-238	8.94278e-235	3.93014e-232
	N	1636	1636	1636	1636	1636	1636	1636	1636	1636	1636	1636	1636	1636	1636	1636	1636	1636	1636	1636	1636	1636	1636	1636	1636	1636	1636	1636	1636	1636	1636	1636	1636	1636	1636	1636	1636	1636	1636	1636	1636	1636	1636	1636	1636	1636	1636	1636	1636
W823	Pearson Correlation	-0.0132999	.529**	.553**	.579**	.602**	.624**	.649**	.671**	.689**	.708**	.727**	.744**	.758**	.770**	.781**	.791**	.799**	.807**	.813**	.817**	.821**	.824**	.827**	.828**	.828**	.826**	.824**	.820**	.815**	.809**	.803**	.796**	.789**	.780**	.771**	.763**	.755**	.746**	.737**	.730**	.724**	.718**	.712**	.706**	.701**	.697**	.694**	.691**
	Sig. (2-tailed)	0.59088	1.82986e-118	8.243e-132	8.66536e-147	3.41241e-162	1.65822e-177	1.24982e-196	3.10949e-214	8.33385e-231	6.83098e-249	1.53048e-268	4.1407e-288	7.42895e-306	0	0	0	0	0	0	0	0	0	0	0	0	0	0	0	0	0	0	0	0	0	0	0	2.32999e-301	9.63201e-291	9.61635e-281	9.32449e-273	3.21615e-266	1.60379e-259	7.63205e-253	6.65354e-247	2.20593e-242	1.88252e-238	3.2478e-235	1.42807e-232
	N	1636	1636	1636	1636	1636	1636	1636	1636	1636	1636	1636	1636	1636	1636	1636	1636	1636	1636	1636	1636	1636	1636	1636	1636	1636	1636	1636	1636	1636	1636	1636	1636	1636	1636	1636	1636	1636	1636	1636	1636	1636	1636	1636	1636	1636	1636	1636	1636
W824	Pearson Correlation	-0.0152904	.529**	.554**	.579**	.603**	.625**	.650**	.671**	.690**	.709**	.727**	.745**	.759**	.771**	.782**	.792**	.800**	.808**	.814**	.819**	.823**	.826**	.828**	.829**	.829**	.828**	.825**	.822**	.816**	.811**	.804**	.797**	.790**	.782**	.772**	.764**	.756**	.748**	.739**	.732**	.726**	.720**	.713**	.708**	.703**	.699**	.696**	.693**
	Sig. (2-tailed)	0.536561	1.36023e-118	5.4738e-132	5.07917e-147	1.72407e-162	7.12695e-178	4.3476e-197	8.66495e-215	1.86534e-231	1.18371e-249	1.92912e-269	3.72916e-289	4.83306e-307	0	0	0	0	0	0	0	0	0	0	0	0	0	0	0	0	0	0	0	0	0	0	0	1.92466e-303	9.37375e-293	1.09956e-282	1.21053e-274	4.60039e-268	2.52514e-261	1.32874e-254	1.27771e-248	4.52723e-244	4.11834e-240	7.44124e-237	3.4e-234
	N	1636	1636	1636	1636	1636	1636	1636	1636	1636	1636	1636	1636	1636	1636	1636	1636	1636	1636	1636	1636	1636	1636	1636	1636	1636	1636	1636	1636	1636	1636	1636	1636	1636	1636	1636	1636	1636	1636	1636	1636	1636	1636	1636	1636	1636	1636	1636	1636
W825	Pearson Correlation	-0.0166243	.528**	.552**	.578**	.602**	.624**	.649**	.670**	.689**	.708**	.727**	.744**	.759**	.771**	.781**	.792**	.800**	.808**	.814**	.819**	.823**	.826**	.828**	.829**	.829**	.828**	.826**	.822**	.817**	.811**	.805**	.798**	.791**	.783**	.773**	.766**	.757**	.749**	.740**	.733**	.727**	.721**	.715**	.709**	.704**	.700**	.697**	.694**
	Sig. (2-tailed)	0.50162	6.2871e-118	2.65723e-131	2.56649e-146	9.04314e-162	3.80732e-177	2.35577e-196	4.6144e-214	9.73473e-231	5.83674e-249	8.91444e-269	1.55198e-288	1.76235e-306	0	0	0	0	0	0	0	0	0	0	0	0	0	0	0	0	0	0	0	0	0	0	0	8.50363e-305	4.16256e-294	4.99622e-284	5.67956e-276	2.19276e-269	1.23474e-262	6.64129e-256	6.5609e-250	2.37783e-245	2.20202e-241	4.03955e-238	1.86977e-235
	N	1636	1636	1636	1636	1636	1636	1636	1636	1636	1636	1636	1636	1636	1636	1636	1636	1636	1636	1636	1636	1636	1636	1636	1636	1636	1636	1636	1636	1636	1636	1636	1636	1636	1636	1636	1636	1636	1636	1636	1636	1636	1636	1636	1636	1636	1636	1636	1636
W826	Pearson Correlation	-0.0177274	.525**	.550**	.576**	.600**	.622**	.647**	.669**	.687**	.706**	.725**	.743**	.757**	.770**	.780**	.790**	.799**	.807**	.813**	.818**	.822**	.825**	.827**	.829**	.829**	.828**	.826**	.822**	.817**	.811**	.805**	.798**	.791**	.783**	.774**	.766**	.758**	.749**	.741**	.734**	.728**	.722**	.715**	.709**	.705**	.701**	.697**	.695**
	Sig. (2-tailed)	0.473659	8.76901e-117	4.32675e-130	4.93453e-145	2.04258e-160	1.00391e-175	7.37757e-195	1.69143e-212	4.04291e-229	2.75974e-247	4.73923e-267	9.05098e-287	1.08516e-304	0	0	0	0	0	0	0	0	0	0	0	0	0	0	0	0	0	0	0	0	0	0	0	3.35855e-305	1.46198e-294	1.58471e-284	1.68243e-276	6.19239e-270	3.34852e-263	1.71544e-256	1.64198e-250	5.78288e-246	5.22455e-242	9.45885e-239	4.34016e-236
	N	1636	1636	1636	1636	1636	1636	1636	1636	1636	1636	1636	1636	1636	1636	1636	1636	1636	1636	1636	1636	1636	1636	1636	1636	1636	1636	1636	1636	1636	1636	1636	1636	1636	1636	1636	1636	1636	1636	1636	1636	1636	1636	1636	1636	1636	1636	1636	1636
W827	Pearson Correlation	-0.0192869	.524**	.549**	.575**	.599**	.621**	.646**	.668**	.687**	.705**	.725**	.742**	.757**	.769**	.780**	.790**	.798**	.806**	.812**	.818**	.822**	.825**	.827**	.829**	.829**	.828**	.826**	.822**	.817**	.811**	.806**	.799**	.792**	.783**	.774**	.766**	.758**	.750**	.741**	.734**	.729**	.722**	.716**	.710**	.706**	.702**	.698**	.696**
	Sig. (2-tailed)	0.435637	3.08238e-116	1.61713e-129	1.96529e-144	8.58285e-160	4.42661e-175	3.39099e-194	8.0324e-212	1.95089e-228	1.34805e-246	2.26243e-266	4.16631e-286	4.797e-304	0	0	0	0	0	0	0	0	0	0	0	0	0	0	0	0	0	0	0	0	0	0	0	5.56161e-306	2.38233e-295	2.52588e-285	2.66947e-277	9.90082e-271	5.33815e-264	2.73887e-257	2.65362e-251	9.30314e-247	8.40984e-243	1.52943e-239	7.03448e-237
	N	1636	1636	1636	1636	1636	1636	1636	1636	1636	1636	1636	1636	1636	1636	1636	1636	1636	1636	1636	1636	1636	1636	1636	1636	1636	1636	1636	1636	1636	1636	1636	1636	1636	1636	1636	1636	1636	1636	1636	1636	1636	1636	1636	1636	1636	1636	1636	1636
W828	Pearson Correlation	-0.0208991	.524**	.549**	.575**	.599**	.621**	.647**	.668**	.687**	.706**	.725**	.743**	.757**	.770**	.781**	.791**	.799**	.807**	.813**	.819**	.823**	.826**	.828**	.830**	.830**	.829**	.827**	.824**	.818**	.813**	.807**	.800**	.793**	.785**	.775**	.768**	.760**	.751**	.743**	.736**	.730**	.724**	.717**	.712**	.707**	.703**	.700**	.697**
	Sig. (2-tailed)	0.398242	3.40732e-116	1.64721e-129	1.82888e-144	7.14913e-160	3.26535e-175	2.12331e-194	4.24997e-212	8.7277e-229	4.92811e-247	6.44426e-267	9.06488e-287	8.03776e-305	0	0	0	0	0	0	0	0	0	0	0	0	0	0	0	0	0	0	0	0	0	0	0	1.08879e-307	5.29724e-297	6.37405e-287	7.44854e-279	2.98455e-272	1.73517e-265	9.64732e-259	1.01327e-252	3.76131e-248	3.58613e-244	6.77744e-241	3.23229e-238
	N	1636	1636	1636	1636	1636	1636	1636	1636	1636	1636	1636	1636	1636	1636	1636	1636	1636	1636	1636	1636	1636	1636	1636	1636	1636	1636	1636	1636	1636	1636	1636	1636	1636	1636	1636	1636	1636	1636	1636	1636	1636	1636	1636	1636	1636	1636	1636	1636
W829	Pearson Correlation	-0.0218515	.524**	.549**	.574**	.599**	.621**	.646**	.668**	.687**	.706**	.725**	.743**	.758**	.770**	.781**	.791**	.800**	.808**	.814**	.819**	.823**	.826**	.829**	.830**	.831**	.830**	.828**	.824**	.819**	.813**	.808**	.801**	.794**	.786**	.776**	.769**	.761**	.752**	.744**	.737**	.731**	.725**	.718**	.713**	.708**	.704**	.701**	.698**
	Sig. (2-tailed)	0.377091	5.76358e-116	2.73371e-129	2.96575e-144	1.11456e-159	4.90345e-175	2.99445e-194	5.57079e-212	1.05434e-228	5.36895e-247	6.2208e-267	7.61328e-287	5.71373e-305	0	0	0	0	0	0	0	0	0	0	0	0	0	0	0	0	0	0	0	0	0	0	0	0	3.21204e-298	4.11384e-288	5.06097e-280	2.09892e-273	1.28399e-266	7.42391e-260	8.11286e-254	3.11338e-249	3.04482e-245	5.91729e-242	2.86954e-239
	N	1636	1636	1636	1636	1636	1636	1636	1636	1636	1636	1636	1636	1636	1636	1636	1636	1636	1636	1636	1636	1636	1636	1636	1636	1636	1636	1636	1636	1636	1636	1636	1636	1636	1636	1636	1636	1636	1636	1636	1636	1636	1636	1636	1636	1636	1636	1636	1636
W830	Pearson Correlation	-0.0223648	.521**	.546**	.572**	.596**	.618**	.644**	.666**	.685**	.704**	.723**	.741**	.756**	.768**	.779**	.789**	.798**	.806**	.812**	.818**	.822**	.825**	.828**	.829**	.830**	.829**	.827**	.824**	.818**	.813**	.807**	.800**	.794**	.786**	.776**	.769**	.761**	.752**	.744**	.737**	.731**	.725**	.719**	.713**	.708**	.705**	.701**	.698**
	Sig. (2-tailed)	0.365983	1.3394e-114	7.9396e-128	1.08927e-142	5.17034e-158	2.84651e-173	2.2804e-192	5.38568e-210	1.26144e-226	7.95521e-245	1.16308e-264	1.73471e-284	1.50974e-302	0	0	0	0	0	0	0	0	0	0	0	0	0	0	0	0	0	0	0	0	0	0	0	0	2.46726e-298	2.72238e-288	2.97308e-280	1.13708e-273	6.43425e-267	3.4574e-260	3.52846e-254	1.29847e-249	1.21146e-245	2.28706e-242	1.07522e-239
	N	1636	1636	1636	1636	1636	1636	1636	1636	1636	1636	1636	1636	1636	1636	1636	1636	1636	1636	1636	1636	1636	1636	1636	1636	1636	1636	1636	1636	1636	1636	1636	1636	1636	1636	1636	1636	1636	1636	1636	1636	1636	1636	1636	1636	1636	1636	1636	1636
W831	Pearson Correlation	-0.0242178	.520**	.545**	.571**	.596**	.618**	.644**	.665**	.684**	.703**	.723**	.741**	.756**	.768**	.779**	.790**	.798**	.806**	.813**	.818**	.822**	.826**	.828**	.830**	.830**	.830**	.828**	.825**	.820**	.814**	.808**	.802**	.795**	.787**	.778**	.770**	.762**	.754**	.745**	.739**	.733**	.727**	.720**	.715**	.710**	.706**	.703**	.700**
	Sig. (2-tailed)	0.327607	3.54364e-114	2.10164e-127	2.84195e-142	1.31497e-157	6.9169e-173	5.13209e-192	1.10408e-209	2.32378e-226	1.28871e-244	1.55695e-264	1.87037e-284	1.29679e-302	0	0	0	0	0	0	0	0	0	0	0	0	0	0	0	0	0	0	0	0	0	0	0	0	2.85394e-300	3.38648e-290	3.97409e-282	1.61867e-275	9.66263e-269	5.49915e-262	5.96866e-256	2.28103e-251	2.21826e-247	4.30048e-244	2.07536e-241
	N	1636	1636	1636	1636	1636	1636	1636	1636	1636	1636	1636	1636	1636	1636	1636	1636	1636	1636	1636	1636	1636	1636	1636	1636	1636	1636	1636	1636	1636	1636	1636	1636	1636	1636	1636	1636	1636	1636	1636	1636	1636	1636	1636	1636	1636	1636	1636	1636
W832	Pearson Correlation	-0.0254911	.519**	.544**	.570**	.595**	.617**	.643**	.665**	.684**	.703**	.722**	.740**	.755**	.768**	.779**	.789**	.798**	.806**	.813**	.818**	.822**	.826**	.829**	.830**	.831**	.830**	.828**	.825**	.820**	.815**	.809**	.802**	.795**	.787**	.778**	.771**	.763**	.754**	.746**	.739**	.734**	.727**	.721**	.715**	.711**	.707**	.704**	.701**
	Sig. (2-tailed)	0.302808	1.30822e-113	8.08936e-127	1.15006e-141	5.48577e-157	2.97785e-172	2.25783e-191	4.90197e-209	1.03262e-225	5.64496e-244	6.56583e-264	7.43794e-284	4.81719e-302	0	0	0	0	0	0	0	0	0	0	0	0	0	0	0	0	0	0	0	0	0	0	0	0	4.34718e-301	5.16788e-291	6.12298e-283	2.51367e-276	1.52014e-269	8.7017e-263	9.58369e-257	3.6873e-252	3.63178e-248	7.12655e-245	3.47481e-242
	N	1636	1636	1636	1636	1636	1636	1636	1636	1636	1636	1636	1636	1636	1636	1636	1636	1636	1636	1636	1636	1636	1636	1636	1636	1636	1636	1636	1636	1636	1636	1636	1636	1636	1636	1636	1636	1636	1636	1636	1636	1636	1636	1636	1636	1636	1636	1636	1636
W833	Pearson Correlation	-0.0253097	.518**	.543**	.569**	.593**	.616**	.642**	.663**	.682**	.702**	.721**	.739**	.754**	.767**	.778**	.788**	.797**	.805**	.812**	.817**	.822**	.825**	.828**	.830**	.830**	.830**	.828**	.825**	.820**	.814**	.809**	.802**	.795**	.787**	.778**	.771**	.763**	.755**	.746**	.740**	.734**	.728**	.721**	.716**	.711**	.707**	.704**	.701**
	Sig. (2-tailed)	0.306262	7.17891e-113	4.91509e-126	7.75242e-141	4.12592e-156	2.48327e-171	2.13159e-190	5.15687e-208	1.19046e-224	7.0635e-243	9.13659e-263	1.13018e-282	7.6258e-301	0	0	0	0	0	0	0	0	0	0	0	0	0	0	0	0	0	0	0	0	0	0	0	0	2.52087e-301	2.77946e-291	3.11054e-283	1.23015e-276	7.25603e-270	4.03719e-263	4.30101e-257	1.6258e-252	1.57219e-248	3.05076e-245	1.48119e-242
	N	1636	1636	1636	1636	1636	1636	1636	1636	1636	1636	1636	1636	1636	1636	1636	1636	1636	1636	1636	1636	1636	1636	1636	1636	1636	1636	1636	1636	1636	1636	1636	1636	1636	1636	1636	1636	1636	1636	1636	1636	1636	1636	1636	1636	1636	1636	1636	1636
W834	Pearson Correlation	-0.0249305	.517**	.542**	.568**	.592**	.615**	.640**	.662**	.681**	.701**	.720**	.738**	.753**	.766**	.777**	.787**	.796**	.804**	.811**	.816**	.821**	.825**	.827**	.829**	.829**	.829**	.827**	.824**	.819**	.814**	.808**	.802**	.795**	.787**	.778**	.770**	.763**	.754**	.746**	.739**	.733**	.727**	.721**	.716**	.711**	.707**	.704**	.701**
	Sig. (2-tailed)	0.313569	2.89764e-112	2.25431e-125	4.07107e-140	2.49406e-155	1.73628e-170	1.77483e-189	5.03018e-207	1.34529e-223	9.40703e-242	1.45892e-261	2.13612e-281	1.6712e-299	0	0	0	0	0	0	0	0	0	0	0	0	0	0	0	0	0	0	0	0	0	0	0	0	7.50848e-301	7.42197e-291	7.61551e-283	2.83833e-276	1.56905e-269	8.22518e-263	8.28863e-257	3.01158e-252	2.8058e-248	5.31163e-245	2.50804e-242
	N	1636	1636	1636	1636	1636	1636	1636	1636	1636	1636	1636	1636	1636	1636	1636	1636	1636	1636	1636	1636	1636	1636	1636	1636	1636	1636	1636	1636	1636	1636	1636	1636	1636	1636	1636	1636	1636	1636	1636	1636	1636	1636	1636	1636	1636	1636	1636	1636
W835	Pearson Correlation	-0.0263178	.516**	.541**	.567**	.592**	.614**	.640**	.662**	.681**	.701**	.720**	.738**	.753**	.766**	.777**	.788**	.797**	.805**	.811**	.817**	.821**	.825**	.828**	.829**	.830**	.829**	.828**	.825**	.820**	.814**	.809**	.802**	.796**	.788**	.779**	.771**	.763**	.755**	.747**	.740**	.734**	.728**	.722**	.716**	.712**	.708**	.705**	.702**
	Sig. (2-tailed)	0.287391	3.91292e-112	3.0139e-125	5.32603e-140	3.16345e-155	2.10602e-170	2.02943e-189	5.42265e-207	1.35054e-223	8.71459e-242	1.19084e-261	1.54285e-281	1.06199e-299	0	0	0	0	0	0	0	0	0	0	0	0	0	0	0	0	0	0	0	0	0	0	0	0	6.545e-302	6.78266e-292	7.26425e-284	2.81353e-277	1.60638e-270	8.76606e-264	9.159e-258	3.41005e-253	3.25405e-249	6.25657e-246	2.99235e-243
	N	1636	1636	1636	1636	1636	1636	1636	1636	1636	1636	1636	1636	1636	1636	1636	1636	1636	1636	1636	1636	1636	1636	1636	1636	1636	1636	1636	1636	1636	1636	1636	1636	1636	1636	1636	1636	1636	1636	1636	1636	1636	1636	1636	1636	1636	1636	1636	1636
W836	Pearson Correlation	-0.0277386	.516**	.541**	.567**	.592**	.614**	.640**	.662**	.681**	.701**	.720**	.739**	.754**	.767**	.778**	.788**	.797**	.806**	.812**	.818**	.822**	.826**	.829**	.830**	.831**	.830**	.829**	.826**	.821**	.816**	.810**	.804**	.797**	.789**	.780**	.773**	.765**	.757**	.748**	.742**	.736**	.730**	.724**	.718**	.714**	.710**	.706**	.704**
	Sig. (2-tailed)	0.262154	5.40584e-112	3.95776e-125	6.55591e-140	3.59298e-155	2.16421e-170	1.83531e-189	4.20229e-207	9.03097e-224	4.8619e-242	5.25054e-262	5.25387e-282	2.8112e-300	0	0	0	0	0	0	0	0	0	0	0	0	0	0	0	0	0	0	0	0	0	0	0	0	8.83361e-304	1.03078e-293	1.21941e-285	5.11217e-279	3.13035e-272	1.84514e-265	2.08192e-259	8.16836e-255	8.22742e-251	1.63748e-247	8.09733e-245
	N	1636	1636	1636	1636	1636	1636	1636	1636	1636	1636	1636	1636	1636	1636	1636	1636	1636	1636	1636	1636	1636	1636	1636	1636	1636	1636	1636	1636	1636	1636	1636	1636	1636	1636	1636	1636	1636	1636	1636	1636	1636	1636	1636	1636	1636	1636	1636	1636
W837	Pearson Correlation	-0.0288675	.514**	.540**	.566**	.590**	.613**	.639**	.661**	.680**	.700**	.719**	.738**	.753**	.766**	.777**	.788**	.797**	.805**	.812**	.817**	.822**	.826**	.828**	.830**	.831**	.831**	.829**	.826**	.821**	.816**	.811**	.804**	.798**	.790**	.781**	.773**	.766**	.757**	.749**	.743**	.737**	.731**	.725**	.719**	.715**	.711**	.708**	.705**
	Sig. (2-tailed)	0.243223	3.86475e-111	3.11125e-124	5.68709e-139	3.40103e-154	2.21325e-169	2.04155e-188	4.98651e-206	1.11937e-222	6.13854e-241	6.73678e-261	6.62433e-281	3.39109e-299	0	0	0	0	0	0	0	0	0	0	0	0	0	0	0	0	0	0	0	0	0	0	0	0	7.17894e-305	8.0775e-295	9.41602e-287	3.89887e-280	2.38363e-273	1.39039e-266	1.56694e-260	6.12731e-256	6.17486e-252	1.23357e-248	6.11232e-246
	N	1636	1636	1636	1636	1636	1636	1636	1636	1636	1636	1636	1636	1636	1636	1636	1636	1636	1636	1636	1636	1636	1636	1636	1636	1636	1636	1636	1636	1636	1636	1636	1636	1636	1636	1636	1636	1636	1636	1636	1636	1636	1636	1636	1636	1636	1636	1636	1636
W838	Pearson Correlation	-0.0291914	.513**	.538**	.564**	.589**	.612**	.638**	.660**	.679**	.699**	.718**	.737**	.752**	.765**	.776**	.787**	.796**	.804**	.811**	.817**	.821**	.825**	.828**	.830**	.831**	.830**	.829**	.826**	.821**	.816**	.811**	.804**	.798**	.790**	.781**	.774**	.766**	.758**	.750**	.743**	.737**	.732**	.725**	.720**	.715**	.712**	.708**	.706**
	Sig. (2-tailed)	0.237973	2.2276e-110	1.99418e-123	4.03676e-138	2.68346e-153	1.91949e-168	1.95912e-187	5.22036e-205	1.25744e-221	7.29371e-240	8.54193e-260	8.62086e-280	4.41687e-298	0	0	0	0	0	0	0	0	0	0	0	0	0	0	0	0	0	0	0	0	0	0	0	0	1.53022e-305	1.64148e-295	1.85167e-287	7.5098e-281	4.49983e-274	2.57748e-267	2.8599e-261	1.10612e-256	1.10627e-252	2.20689e-249	1.08721e-246
	N	1636	1636	1636	1636	1636	1636	1636	1636	1636	1636	1636	1636	1636	1636	1636	1636	1636	1636	1636	1636	1636	1636	1636	1636	1636	1636	1636	1636	1636	1636	1636	1636	1636	1636	1636	1636	1636	1636	1636	1636	1636	1636	1636	1636	1636	1636	1636	1636
W839	Pearson Correlation	-0.0297597	.511**	.537**	.563**	.588**	.610**	.636**	.659**	.678**	.697**	.717**	.735**	.751**	.764**	.775**	.786**	.795**	.804**	.810**	.816**	.821**	.824**	.827**	.829**	.830**	.830**	.828**	.825**	.821**	.816**	.810**	.804**	.797**	.790**	.781**	.774**	.766**	.758**	.750**	.743**	.737**	.731**	.725**	.720**	.715**	.711**	.708**	.705**
	Sig. (2-tailed)	0.228956	9.46416e-110	9.5423e-123	2.19339e-137	1.66654e-152	1.35671e-167	1.6367e-186	5.06444e-204	1.38929e-220	9.46311e-239	1.28795e-258	1.52909e-278	9.00113e-297	0	0	0	0	0	0	0	0	0	0	0	0	0	0	0	0	0	0	0	0	0	0	0	0	3.7452e-305	3.56311e-295	3.71104e-287	1.41623e-280	7.94085e-274	4.28018e-267	4.52401e-261	1.67391e-256	1.61944e-252	3.13683e-249	1.51055e-246
	N	1636	1636	1636	1636	1636	1636	1636	1636	1636	1636	1636	1636	1636	1636	1636	1636	1636	1636	1636	1636	1636	1636	1636	1636	1636	1636	1636	1636	1636	1636	1636	1636	1636	1636	1636	1636	1636	1636	1636	1636	1636	1636	1636	1636	1636	1636	1636	1636
W840	Pearson Correlation	-0.0315364	.511**	.536**	.562**	.587**	.610**	.636**	.658**	.678**	.697**	.717**	.735**	.751**	.764**	.775**	.786**	.795**	.804**	.811**	.816**	.821**	.825**	.828**	.830**	.831**	.830**	.829**	.826**	.822**	.817**	.811**	.805**	.798**	.791**	.782**	.775**	.767**	.759**	.751**	.744**	.738**	.732**	.726**	.721**	.716**	.713**	.709**	.707**
	Sig. (2-tailed)	0.202341	1.95399e-109	1.96852e-122	4.52289e-137	3.36806e-152	2.65767e-167	3.03604e-186	8.8113e-204	2.25617e-220	1.40325e-238	1.66326e-258	1.68051e-278	8.49782e-297	0	0	0	0	0	0	0	0	0	0	0	0	0	0	0	0	0	0	0	0	0	0	0	0	1.40961e-306	1.42136e-296	1.56159e-288	6.26908e-282	3.65975e-275	2.05324e-268	2.29317e-262	8.69585e-258	8.66407e-254	1.71474e-250	8.41781e-248
	N	1636	1636	1636	1636	1636	1636	1636	1636	1636	1636	1636	1636	1636	1636	1636	1636	1636	1636	1636	1636	1636	1636	1636	1636	1636	1636	1636	1636	1636	1636	1636	1636	1636	1636	1636	1636	1636	1636	1636	1636	1636	1636	1636	1636	1636	1636	1636	1636
W841	Pearson Correlation	-0.0325243	.511**	.536**	.563**	.587**	.610**	.636**	.659**	.678**	.698**	.718**	.736**	.751**	.764**	.776**	.787**	.796**	.804**	.811**	.817**	.822**	.826**	.828**	.830**	.831**	.831**	.830**	.827**	.822**	.817**	.812**	.806**	.799**	.792**	.783**	.775**	.768**	.760**	.752**	.745**	.739**	.733**	.727**	.722**	.717**	.713**	.710**	.707**
	Sig. (2-tailed)	0.188555	1.79866e-109	1.71315e-122	3.68968e-137	2.55563e-152	1.87079e-167	1.93397e-186	5.06238e-204	1.1681e-220	6.40833e-239	6.63727e-259	5.73756e-279	2.49886e-297	0	0	0	0	0	0	0	0	0	0	0	0	0	0	0	0	0	0	0	0	0	0	0	0	1.44612e-307	1.55991e-297	1.82929e-289	7.66977e-283	4.7355e-276	2.79876e-269	3.24161e-263	1.27919e-258	1.30676e-254	2.66675e-251	1.34222e-248
	N	1636	1636	1636	1636	1636	1636	1636	1636	1636	1636	1636	1636	1636	1636	1636	1636	1636	1636	1636	1636	1636	1636	1636	1636	1636	1636	1636	1636	1636	1636	1636	1636	1636	1636	1636	1636	1636	1636	1636	1636	1636	1636	1636	1636	1636	1636	1636	1636
W842	Pearson Correlation	-0.0330291	.509**	.534**	.560**	.585**	.608**	.634**	.657**	.676**	.696**	.716**	.734**	.750**	.763**	.774**	.785**	.795**	.803**	.810**	.816**	.821**	.825**	.828**	.830**	.831**	.830**	.829**	.826**	.822**	.817**	.812**	.806**	.799**	.792**	.783**	.776**	.768**	.760**	.752**	.745**	.740**	.734**	.728**	.722**	.718**	.714**	.711**	.708**
	Sig. (2-tailed)	0.181782	2.5639e-108	2.91991e-121	7.54487e-136	6.27092e-151	5.47824e-166	6.99693e-185	2.18444e-202	5.89615e-219	3.74855e-237	4.6093e-257	4.5571e-277	2.17167e-295	0	0	0	0	0	0	0	0	0	0	0	0	0	0	0	0	0	0	0	0	0	0	0	0	4.86042e-308	4.68495e-298	5.02343e-290	1.97725e-283	1.14874e-276	6.43719e-270	7.14706e-264	2.73205e-259	2.71057e-255	5.39591e-252	2.66378e-249
	N	1636	1636	1636	1636	1636	1636	1636	1636	1636	1636	1636	1636	1636	1636	1636	1636	1636	1636	1636	1636	1636	1636	1636	1636	1636	1636	1636	1636	1636	1636	1636	1636	1636	1636	1636	1636	1636	1636	1636	1636	1636	1636	1636	1636	1636	1636	1636	1636
W843	Pearson Correlation	-0.0336949	.507**	.533**	.559**	.584**	.607**	.633**	.656**	.675**	.695**	.715**	.733**	.749**	.762**	.774**	.785**	.794**	.803**	.810**	.816**	.820**	.824**	.828**	.830**	.831**	.831**	.829**	.827**	.822**	.817**	.812**	.806**	.800**	.792**	.783**	.776**	.769**	.761**	.753**	.746**	.741**	.735**	.729**	.723**	.719**	.715**	.712**	.709**
	Sig. (2-tailed)	0.173129	1.18078e-107	1.45895e-120	4.10357e-135	3.68323e-150	3.42904e-165	4.65329e-184	1.54288e-201	4.30635e-218	2.80033e-236	3.43149e-256	3.3233e-276	1.50746e-294	0	0	0	0	0	0	0	0	0	0	0	0	0	0	0	0	0	0	0	0	0	0	0	0	0	5.74789e-299	6.07467e-291	2.38178e-284	1.38357e-277	7.72191e-271	8.60938e-265	3.28008e-260	3.25102e-256	6.49377e-253	3.20314e-250
	N	1636	1636	1636	1636	1636	1636	1636	1636	1636	1636	1636	1636	1636	1636	1636	1636	1636	1636	1636	1636	1636	1636	1636	1636	1636	1636	1636	1636	1636	1636	1636	1636	1636	1636	1636	1636	1636	1636	1636	1636	1636	1636	1636	1636	1636	1636	1636	1636
W844	Pearson Correlation	-0.0358487	.506**	.531**	.558**	.583**	.606**	.632**	.654**	.674**	.694**	.714**	.732**	.748**	.761**	.773**	.784**	.793**	.802**	.809**	.815**	.820**	.824**	.827**	.829**	.830**	.830**	.829**	.827**	.822**	.817**	.812**	.806**	.800**	.792**	.784**	.777**	.769**	.761**	.753**	.747**	.741**	.735**	.729**	.724**	.719**	.715**	.712**	.710**
	Sig. (2-tailed)	0.14724	5.97931e-107	8.27886e-120	2.6235e-134	2.65288e-149	2.76545e-164	4.28689e-183	1.58041e-200	4.85722e-217	3.52797e-235	4.69836e-255	4.93661e-275	2.38082e-293	0	0	0	0	0	0	0	0	0	0	0	0	0	0	0	0	0	0	0	0	0	0	0	0	0	1.9164e-299	1.93498e-291	7.30074e-285	4.02928e-278	2.15743e-271	2.33498e-265	8.71206e-261	8.48556e-257	1.66415e-253	8.07563e-251
	N	1636	1636	1636	1636	1636	1636	1636	1636	1636	1636	1636	1636	1636	1636	1636	1636	1636	1636	1636	1636	1636	1636	1636	1636	1636	1636	1636	1636	1636	1636	1636	1636	1636	1636	1636	1636	1636	1636	1636	1636	1636	1636	1636	1636	1636	1636	1636	1636
W845	Pearson Correlation	-0.0372619	.505**	.531**	.557**	.582**	.605**	.632**	.654**	.674**	.694**	.714**	.733**	.748**	.762**	.773**	.784**	.794**	.802**	.809**	.815**	.820**	.824**	.828**	.830**	.831**	.831**	.830**	.827**	.823**	.818**	.813**	.807**	.801**	.793**	.785**	.777**	.770**	.762**	.754**	.747**	.742**	.736**	.730**	.724**	.720**	.716**	.713**	.711**
	Sig. (2-tailed)	0.131933	9.25963e-107	1.23758e-119	3.7822e-134	3.63191e-149	3.57497e-164	5.12337e-183	1.74156e-200	4.92164e-217	3.19293e-235	3.74907e-255	3.38872e-275	1.42134e-293	0	0	0	0	0	0	0	0	0	0	0	0	0	0	0	0	0	0	0	0	0	0	0	0	0	1.65214e-300	1.75611e-292	6.92345e-286	4.01281e-279	2.23672e-272	2.54247e-266	9.76058e-262	9.7717e-258	1.97028e-254	9.8107e-252
	N	1636	1636	1636	1636	1636	1636	1636	1636	1636	1636	1636	1636	1636	1636	1636	1636	1636	1636	1636	1636	1636	1636	1636	1636	1636	1636	1636	1636	1636	1636	1636	1636	1636	1636	1636	1636	1636	1636	1636	1636	1636	1636	1636	1636	1636	1636	1636	1636
W846	Pearson Correlation	-0.037746	.504**	.530**	.556**	.582**	.605**	.631**	.654**	.673**	.693**	.713**	.732**	.748**	.761**	.773**	.784**	.793**	.802**	.809**	.815**	.820**	.824**	.828**	.830**	.831**	.831**	.830**	.827**	.823**	.818**	.813**	.807**	.801**	.793**	.785**	.778**	.770**	.762**	.754**	.748**	.742**	.737**	.731**	.725**	.721**	.717**	.714**	.711**
	Sig. (2-tailed)	0.126983	2.65619e-106	3.73722e-119	1.20347e-133	1.20999e-148	1.25504e-163	1.87103e-182	6.58349e-200	1.899e-216	1.24923e-234	1.48164e-254	1.33418e-274	5.37962e-293	0	0	0	0	0	0	0	0	0	0	0	0	0	0	0	0	0	0	0	0	0	0	0	0	0	3.82911e-301	4.03015e-293	1.57746e-286	9.2062e-280	5.10697e-273	5.82297e-267	2.2354e-262	2.24277e-258	4.55416e-255	2.27881e-252
	N	1636	1636	1636	1636	1636	1636	1636	1636	1636	1636	1636	1636	1636	1636	1636	1636	1636	1636	1636	1636	1636	1636	1636	1636	1636	1636	1636	1636	1636	1636	1636	1636	1636	1636	1636	1636	1636	1636	1636	1636	1636	1636	1636	1636	1636	1636	1636	1636
W847	Pearson Correlation	-0.0375656	.503**	.529**	.555**	.580**	.603**	.630**	.652**	.672**	.692**	.712**	.731**	.747**	.760**	.772**	.783**	.792**	.801**	.808**	.814**	.819**	.824**	.827**	.829**	.830**	.830**	.829**	.827**	.823**	.818**	.813**	.807**	.801**	.793**	.785**	.778**	.770**	.762**	.754**	.748**	.742**	.736**	.731**	.725**	.721**	.717**	.714**	.711**
	Sig. (2-tailed)	0.128811	1.12688e-105	1.80375e-118	6.61733e-133	7.62866e-148	9.06202e-163	1.58862e-181	6.45082e-199	2.12934e-215	1.62828e-233	2.24727e-253	2.32945e-273	1.05897e-291	3.60578e-308	0	0	0	0	0	0	0	0	0	0	0	0	0	0	0	0	0	0	0	0	0	0	0	0	5.88189e-301	5.68883e-293	2.10276e-286	1.1563e-279	6.05042e-273	6.54367e-267	2.42535e-262	2.33552e-258	4.60851e-255	2.24665e-252
	N	1636	1636	1636	1636	1636	1636	1636	1636	1636	1636	1636	1636	1636	1636	1636	1636	1636	1636	1636	1636	1636	1636	1636	1636	1636	1636	1636	1636	1636	1636	1636	1636	1636	1636	1636	1636	1636	1636	1636	1636	1636	1636	1636	1636	1636	1636	1636	1636
W848	Pearson Correlation	-0.0406918	.502**	.528**	.554**	.580**	.603**	.629**	.652**	.672**	.692**	.712**	.731**	.747**	.760**	.772**	.783**	.793**	.802**	.809**	.815**	.820**	.824**	.828**	.830**	.831**	.831**	.830**	.828**	.824**	.819**	.814**	.808**	.802**	.795**	.786**	.779**	.772**	.764**	.756**	.750**	.744**	.738**	.732**	.727**	.723**	.719**	.716**	.713**
	Sig. (2-tailed)	0.0999072	3.41079e-105	5.40997e-118	1.96695e-132	2.17419e-147	2.43028e-162	3.88691e-181	1.42623e-198	4.15494e-215	2.73894e-233	2.99545e-253	2.43062e-273	8.56695e-292	0	0	0	0	0	0	0	0	0	0	0	0	0	0	0	0	0	0	0	0	0	0	0	0	0	2.74526e-303	2.89505e-295	1.15878e-288	6.78919e-282	3.85152e-275	4.53318e-269	1.77007e-264	1.79406e-260	3.68262e-257	1.85356e-254
	N	1636	1636	1636	1636	1636	1636	1636	1636	1636	1636	1636	1636	1636	1636	1636	1636	1636	1636	1636	1636	1636	1636	1636	1636	1636	1636	1636	1636	1636	1636	1636	1636	1636	1636	1636	1636	1636	1636	1636	1636	1636	1636	1636	1636	1636	1636	1636	1636
W849	Pearson Correlation	-0.0410906	.502**	.528**	.554**	.580**	.603**	.630**	.652**	.672**	.692**	.713**	.731**	.747**	.761**	.773**	.784**	.793**	.802**	.810**	.816**	.821**	.825**	.829**	.831**	.832**	.832**	.831**	.829**	.825**	.820**	.815**	.809**	.803**	.796**	.787**	.780**	.773**	.765**	.757**	.751**	.745**	.740**	.734**	.728**	.724**	.720**	.717**	.714**
	Sig. (2-tailed)	0.0966242	3.17499e-105	4.67746e-118	1.56118e-132	1.56585e-147	1.57785e-162	2.19742e-181	6.96781e-199	1.76343e-215	9.79223e-234	8.81594e-254	5.74327e-274	1.629e-292	0	0	0	0	0	0	0	0	0	0	0	0	0	0	0	0	0	0	0	0	0	0	0	0	0	1.14685e-304	1.32956e-296	5.68061e-290	3.59971e-283	2.1927e-276	2.75866e-270	1.12943e-265	1.20434e-261	2.57608e-258	1.34304e-255
	N	1636	1636	1636	1636	1636	1636	1636	1636	1636	1636	1636	1636	1636	1636	1636	1636	1636	1636	1636	1636	1636	1636	1636	1636	1636	1636	1636	1636	1636	1636	1636	1636	1636	1636	1636	1636	1636	1636	1636	1636	1636	1636	1636	1636	1636	1636	1636	1636
W850	Pearson Correlation	-0.0416393	.500**	.526**	.553**	.578**	.601**	.628**	.651**	.670**	.691**	.711**	.730**	.746**	.760**	.771**	.783**	.792**	.801**	.808**	.815**	.820**	.824**	.828**	.830**	.831**	.832**	.831**	.828**	.824**	.820**	.815**	.809**	.803**	.796**	.787**	.780**	.773**	.765**	.757**	.751**	.745**	.740**	.734**	.728**	.724**	.720**	.717**	.715**
	Sig. (2-tailed)	0.0922494	2.3673e-104	4.06394e-117	1.59818e-131	1.89413e-146	2.24526e-161	3.83016e-180	1.43513e-197	4.26721e-214	2.78067e-232	3.01533e-252	2.31651e-272	7.4156e-291	1.74959e-307	0	0	0	0	0	0	0	0	0	0	0	0	0	0	0	0	0	0	0	0	0	0	0	0	1.22741e-304	1.29416e-296	5.16936e-290	3.0761e-283	1.75341e-276	2.07815e-270	8.16169e-266	8.33498e-262	1.74101e-258	8.84105e-256
	N	1636	1636	1636	1636	1636	1636	1636	1636	1636	1636	1636	1636	1636	1636	1636	1636	1636	1636	1636	1636	1636	1636	1636	1636	1636	1636	1636	1636	1636	1636	1636	1636	1636	1636	1636	1636	1636	1636	1636	1636	1636	1636	1636	1636	1636	1636	1636	1636
**. Correlation is significant at the 0.01 level (2-tailed).
*. Correlation is significant at the 0.05 level (2-tailed).
[truncated: 351 more columns]

## Sheet: r values
W	r
W575	0.527
W576	0.527
W577	0.527
W574	0.526
W573	0.525
W578	0.525
W572	0.523
W579	0.523
W571	0.52
W580	0.519
W570	0.516
W581	0.513
W569	0.511
W568	0.506
W582	0.502
W567	0.501
W545	0.499
W546	0.499
W547	0.499
W544	0.498
W548	0.498
W543	0.497
W549	0.496
W542	0.495
W566	0.495
W541	0.493
W550	0.493
W540	0.49
W551	0.49
W565	0.49
W583	0.488
W552	0.487
W539	0.486
W564	0.485
W553	0.483
W538	0.481
W554	0.48
W563	0.48
W555	0.477
W537	0.476
W562	0.476
W556	0.474
W561	0.473
W557	0.472
W558	0.471
W559	0.471
W560	0.471
W536	0.47
W584	0.468
W535	0.461
W534	0.45
W585	0.44
W533	0.438
W532	0.424
W531	0.402
W586	0.4
W530	0.373
W453	0.372
W454	0.353
W587	0.351
W529	0.346
W455	0.333
W528	0.314
W456	0.313
W588	0.294
W457	0.293
W527	0.272
W458	0.268
W459	0.246
W589	0.234
W460	0.225
W526	0.22
W461	0.203
W462	0.178
W590	0.173
W525	0.164
W463	0.154
W464	0.132
W591	0.114
W465	0.111
W524	0.101
W466	0.092
W467	0.072
W692	0.059
W693	0.059
W694	0.059
W695	0.059
W696	0.059
W697	0.059
W698	0.059
W699	0.059
W700	0.059
W701	0.059
W702	0.059
W703	0.059
W704	0.059
W705	0.059
W706	0.059
W707	0.059
W708	0.059
W709	0.059
W710	0.059
W687	0.058
W688	0.058
W689	0.058
W690	0.058
W691	0.058
W711	0.058
W712	0.058
W713	0.058
W714	0.058
W715	0.058
W685	0.057
W686	0.057
W716	0.057
W717	0.057
W718	0.057
W719	0.057
W720	0.057
W721	0.057
W722	0.057
W723	0.057
W724	0.057
W683	0.056
W684	0.056
W725	0.056
W726	0.056
W727	0.056
W728	0.056
W729	0.056
W730	0.056
W592	0.055
W682	0.055
W731	0.055
W732	0.055
W733	0.055
W734	0.055
W735	0.055
W736	0.055
W737	0.055
W681	0.054
W738	0.054
W739	0.054
W741	0.054
W680	0.053
W740	0.053
W742	0.053
W743	0.053
W744	0.053
W745	0.053
W746	0.053
W747	0.053
W468	0.052
W679	0.052
W748	0.052
W749	0.052
W750	0.052
W678	0.051
W751	0.051
W752	0.051
W753	0.05
W754	0.05
W677	0.049
W755	0.049
W756	0.049
W757	0.049
W759	0.0483047
W758	0.0480717
W676	0.047596
W760	0.0474597
W761	0.0467848
W762	0.0461939
W675	0.0456201
W763	0.045515
W764	0.0440857
W765	0.0437342
W674	0.0433671
W766	0.0423475
W767	0.0415331
W768	0.0404304
W673	0.0404206
W769	0.0399618
W770	0.0387444
W771	0.0378289
W772	0.0377191
W672	0.0373946
W773	0.0369348
W774	0.0358368
W775	0.0348398
W523	0.0345292
W776	0.0339595
W777	0.0336745
W671	0.033415
W778	0.0321379
W469	0.0320073
W779	0.0305508
W780	0.0303462
W670	0.0291487
W781	0.0289027
W782	0.0270645
W783	0.0263235
W784	0.0255094
W669	0.0253582
W785	0.0239832
W787	0.0229737
W786	0.0228196
W788	0.0216287
W668	0.0203555
W789	0.0198345
W790	0.0197047
W791	0.019085
W792	0.0174166
W793	0.0160687
W794	0.0156065
W795	0.01476
W667	0.0145567
W470	0.0139918
W796	0.0130397
W797	0.011619
W798	0.0112469
W799	0.0107625
W800	0.00863777
W801	0.00750729
W666	0.00748536
W802	0.00726652
W803	0.00631043
W804	0.00468386
W805	0.00436451
W806	0.00314086
W807	0.00178784
W593	0.000980803
W665	0.0008154
W808	8.07293e-05
W809	-0.000703059
W810	-0.000755017
W811	-0.00286242
W471	-0.00367881
W813	-0.00476128
W812	-0.00480182
W814	-0.00581421
W815	-0.00693476
W664	-0.00693649
W816	-0.0087734
W817	-0.0095247
W818	-0.00953412
W819	-0.0101388
W821	-0.0121186
W820	-0.0121849
W822	-0.0124844
W823	-0.0132999
W824	-0.0152904
W663	-0.0155948
W825	-0.0166243
W826	-0.0177274
W827	-0.0192869
W828	-0.0208991
W829	-0.0218515
W472	-0.0220073
W522	-0.0221057
W830	-0.0223648
W831	-0.0242178
W662	-0.0247269
W834	-0.0249305
W833	-0.0253097
W832	-0.0254911
W835	-0.0263178
W836	-0.0277386
W837	-0.0288675
W838	-0.0291914
W839	-0.0297597
W840	-0.0315364
W841	-0.0325243
W842	-0.0330291
W843	-0.0336949
W661	-0.0340467
W844	-0.0358487
W845	-0.0372619
W847	-0.0375656
W846	-0.037746
W473	-0.0406765
W848	-0.0406918
W849	-0.0410906
W850	-0.0416393
W594	-0.0430235
W660	-0.0443295
W659	-0.055
W474	-0.059
W658	-0.067
W521	-0.071
W475	-0.078
W595	-0.079
W657	-0.079
W656	-0.093
W476	-0.097
W655	-0.109
W596	-0.11
W477	-0.116
W520	-0.118
W654	-0.126
W478	-0.136
W597	-0.138
W653	-0.142
W479	-0.156
W519	-0.159
W652	-0.159
W598	-0.161
W480	-0.177
W651	-0.179
W599	-0.181
W518	-0.192
W481	-0.196
W600	-0.197
W650	-0.2
W482	-0.212
W601	-0.212
W517	-0.219
W649	-0.22
W602	-0.225
W483	-0.229
W603	-0.237
W648	-0.239
W484	-0.243
W516	-0.245
W604	-0.245
W605	-0.252
W647	-0.257
W485	-0.258
W606	-0.26
W515	-0.267
W607	-0.267
W608	-0.273
W486	-0.274
W646	-0.277
W609	-0.278
W610	-0.282
W487	-0.286
W514	-0.287
W611	-0.287
W612	-0.292
W645	-0.295
W488	-0.297
W613	-0.297
W614	-0.302
W513	-0.304
W615	-0.307
W489	-0.309
W644	-0.311
W616	-0.312
W512	-0.318
W617	-0.318
W490	-0.32
W618	-0.324
W643	-0.325
W491	-0.328
W511	-0.329
W619	-0.33
W492	-0.335
W620	-0.337
W510	-0.339
W642	-0.339
W493	-0.342
W621	-0.342
W509	-0.348
W494	-0.349
W622	-0.349
W641	-0.351
W495	-0.355
W508	-0.356
W623	-0.356
W496	-0.359
W640	-0.36
W507	-0.361
W624	-0.362
W497	-0.363
W506	-0.366
W498	-0.367
W625	-0.367
W639	-0.368
W499	-0.369
W505	-0.369
W504	-0.371
W500	-0.372
W503	-0.372
W626	-0.372
W501	-0.373
W502	-0.373
W638	-0.375
W627	-0.377
W637	-0.381
W628	-0.382
W629	-0.385
W636	-0.385
W630	-0.388
W635	-0.388
W631	-0.39
W634	-0.39
W632	-0.391
W633	-0.391
